# Supplementary material for: Coverage-guided differential testing of TLS implementations based on syntax mutation
Source: PLoS One. 2022 Jan 24;17(1):e0262176. doi: 10.1371/journal.pone.0262176 (PMC8786154; doi:10.1371/journal.pone.0262176)
Supplement: S1 File — (TXT) [file pone.0262176.s001.txt]

S1 File. https://easy.dans.knaw.nl/ui/datasets/id/easy-dataset:230938
