# Supplementary material for: Coverage-guided differential testing of TLS implementations based on syntax mutation
Source: PLoS One. 2022 Jan 24;17(1):e0262176. doi: 10.1371/journal.pone.0262176 (PMC8786154; doi:10.1371/journal.pone.0262176)
Supplement: S1 Code — (ZIP) [file pone.0262176.s002.zip]

Archive with 295 entries (258 files):
- CGDTSM/
- CGDTSM/common.sh
- CGDTSM/README.md
- CGDTSM/README.en.md
- CGDTSM/handshake/
- CGDTSM/handshake/wolfssl.h
- CGDTSM/handshake/wolfssl.cpp
- CGDTSM/handshake/openssl.o
- CGDTSM/handshake/openssl.h
- CGDTSM/handshake/openssl.cpp
- CGDTSM/handshake/make_all_tests.sh
- CGDTSM/handshake/main_test.cpp
- CGDTSM/handshake/log
- CGDTSM/handshake/libressl.o
- CGDTSM/handshake/libressl.h
- CGDTSM/handshake/libressl.cpp
- CGDTSM/handshake/generate.sh
- CGDTSM/handshake/func.h
- CGDTSM/handshake/diff_afl.h
- CGDTSM/handshake/diff.h
- CGDTSM/handshake/diff.cpp
- CGDTSM/handshake/common.h
- CGDTSM/handshake/boringssl.o
- CGDTSM/handshake/boringssl.h
- CGDTSM/handshake/boringssl.cpp
- CGDTSM/handshake/basic1
- CGDTSM/handshake/afl_target.cpp
- CGDTSM/handshake/Readme.md
- CGDTSM/handshake/Makefile
- CGDTSM/Fuzzer/
- CGDTSM/Fuzzer/libFuzzer.a
- CGDTSM/Fuzzer/tags
- CGDTSM/Fuzzer/random.bin
- CGDTSM/Fuzzer/generate.o
- CGDTSM/Fuzzer/cxx.dict
- CGDTSM/Fuzzer/build.sh
- CGDTSM/Fuzzer/README.txt
- CGDTSM/Fuzzer/Makefile
- CGDTSM/Fuzzer/FuzzerValueBitMap.h
- CGDTSM/Fuzzer/FuzzerUtilWindows.cpp
- CGDTSM/Fuzzer/FuzzerUtilPosix.cpp
- CGDTSM/Fuzzer/FuzzerUtilLinux.cpp
- CGDTSM/Fuzzer/FuzzerUtilDarwin.cpp
- CGDTSM/Fuzzer/FuzzerUtil.h
- CGDTSM/Fuzzer/FuzzerUtil.cpp
- CGDTSM/Fuzzer/FuzzerTracePC.h
- CGDTSM/Fuzzer/FuzzerTracePC.cpp
- CGDTSM/Fuzzer/FuzzerShmemWindows.cpp
- CGDTSM/Fuzzer/FuzzerShmemPosix.cpp
- CGDTSM/Fuzzer/FuzzerShmem.h
- CGDTSM/Fuzzer/FuzzerSHA1.h
- CGDTSM/Fuzzer/FuzzerSHA1.cpp
- CGDTSM/Fuzzer/FuzzerRandom.h
- CGDTSM/Fuzzer/FuzzerOptions.h
- CGDTSM/Fuzzer/FuzzerMutate.h
- CGDTSM/Fuzzer/FuzzerMutate.cpp
- CGDTSM/Fuzzer/FuzzerMerge.h
- CGDTSM/Fuzzer/FuzzerMerge.cpp
- CGDTSM/Fuzzer/FuzzerMain.cpp
- CGDTSM/Fuzzer/FuzzerLoop.cpp
- CGDTSM/Fuzzer/FuzzerInternal.h
- CGDTSM/Fuzzer/FuzzerInterface.h
- CGDTSM/Fuzzer/FuzzerIOWindows.cpp
- CGDTSM/Fuzzer/FuzzerIOPosix.cpp
- CGDTSM/Fuzzer/FuzzerIO.h
- CGDTSM/Fuzzer/FuzzerIO.cpp
- CGDTSM/Fuzzer/FuzzerFlags.def
- CGDTSM/Fuzzer/FuzzerExtraCounters.cpp
- CGDTSM/Fuzzer/FuzzerExtFunctionsWeakAlias.cpp
- CGDTSM/Fuzzer/FuzzerExtFunctionsWeak.cpp
- CGDTSM/Fuzzer/FuzzerExtFunctionsDlsymWin.cpp
- CGDTSM/Fuzzer/FuzzerExtFunctionsDlsym.cpp
- CGDTSM/Fuzzer/FuzzerExtFunctions.h
- CGDTSM/Fuzzer/FuzzerExtFunctions.def
- CGDTSM/Fuzzer/FuzzerDriver.cpp
- CGDTSM/Fuzzer/FuzzerDictionary.h
- CGDTSM/Fuzzer/FuzzerDefs.h
- CGDTSM/Fuzzer/FuzzerCrossOver.cpp
- CGDTSM/Fuzzer/FuzzerCorpus.h
- CGDTSM/Fuzzer/CMakeLists.txt
- CGDTSM/.git/
- CGDTSM/.git/HEAD
- CGDTSM/.git/packed-refs
- CGDTSM/.git/index
- CGDTSM/.git/config
- CGDTSM/.git/description
- CGDTSM/handshake/sample_seed/
- CGDTSM/handshake/sample_seed/seed2
- CGDTSM/handshake/runtime/
- CGDTSM/handshake/runtime/server.pem
- CGDTSM/handshake/runtime/server.key
- CGDTSM/handshake/runtime/rsa_private_key.pem
- CGDTSM/handshake/runtime-2048/
- CGDTSM/handshake/runtime-2048/server.key
- CGDTSM/handshake/runtime-2048/server.crt
- CGDTSM/handshake/runtime-2048/cacert.pem
- CGDTSM/handshake/lib/
- CGDTSM/handshake/lib/libopenssl.so
- CGDTSM/handshake/lib/liblibressl.so
- CGDTSM/handshake/lib/libboringssl.so
- CGDTSM/Fuzzer/test/
- CGDTSM/Fuzzer/test/value-profile-cmp4.test
- CGDTSM/Fuzzer/test/value-profile-cmp3.test
- CGDTSM/Fuzzer/test/value-profile-cmp2.test
- CGDTSM/Fuzzer/test/value-profile-cmp.test
- CGDTSM/Fuzzer/test/ulimit.test
- CGDTSM/Fuzzer/test/trace-pc.test
- CGDTSM/Fuzzer/test/trace-malloc.test
- CGDTSM/Fuzzer/test/trace-malloc-2.test
- CGDTSM/Fuzzer/test/swap-cmp.test
- CGDTSM/Fuzzer/test/standalone.test
- CGDTSM/Fuzzer/test/simple-cmp.test
- CGDTSM/Fuzzer/test/shrink.test
- CGDTSM/Fuzzer/test/repeated-bytes.test
- CGDTSM/Fuzzer/test/overwrite-input.test
- CGDTSM/Fuzzer/test/minimize_two_crashes.test
- CGDTSM/Fuzzer/test/minimize_crash.test
- CGDTSM/Fuzzer/test/merge.test
- CGDTSM/Fuzzer/test/merge-summary.test
- CGDTSM/Fuzzer/test/merge-posix.test
- CGDTSM/Fuzzer/test/lit.site.cfg.in
- CGDTSM/Fuzzer/test/lit.cfg
- CGDTSM/Fuzzer/test/inline-8bit-counters.test
- CGDTSM/Fuzzer/test/hi.txt
- CGDTSM/Fuzzer/test/fuzzer.test
- CGDTSM/Fuzzer/test/fuzzer-ubsan.test
- CGDTSM/Fuzzer/test/fuzzer-traces-hooks.test
- CGDTSM/Fuzzer/test/fuzzer-timeout.test
- CGDTSM/Fuzzer/test/fuzzer-threaded.test
- CGDTSM/Fuzzer/test/fuzzer-singleinputs.test
- CGDTSM/Fuzzer/test/fuzzer-segv.test
- CGDTSM/Fuzzer/test/fuzzer-seed.test
- CGDTSM/Fuzzer/test/fuzzer-runs.test
- CGDTSM/Fuzzer/test/fuzzer-printcovpcs.test
- CGDTSM/Fuzzer/test/fuzzer-oom.test
- CGDTSM/Fuzzer/test/fuzzer-oom-with-profile.test
- CGDTSM/Fuzzer/test/fuzzer-leak.test
- CGDTSM/Fuzzer/test/fuzzer-flags.test
- CGDTSM/Fuzzer/test/fuzzer-finalstats.test
- CGDTSM/Fuzzer/test/fuzzer-fdmask.test
- CGDTSM/Fuzzer/test/fuzzer-dirs.test
- CGDTSM/Fuzzer/test/fuzzer-dict.test
- CGDTSM/Fuzzer/test/fuzzer-custommutator.test
- CGDTSM/Fuzzer/test/fuzzer-customcrossoverandmutate.test
- CGDTSM/Fuzzer/test/fuzzer-customcrossover.test
- CGDTSM/Fuzzer/test/extra-counters.test
- CGDTSM/Fuzzer/test/equivalence.test
- CGDTSM/Fuzzer/test/equivalence-signals.test
- CGDTSM/Fuzzer/test/dump_coverage.test
- CGDTSM/Fuzzer/test/disable-leaks.test
- CGDTSM/Fuzzer/test/dict1.txt
- CGDTSM/Fuzzer/test/cxxstring.test
- CGDTSM/Fuzzer/test/coverage.test
- CGDTSM/Fuzzer/test/cleanse.test
- CGDTSM/Fuzzer/test/caller-callee.test
- CGDTSM/Fuzzer/test/bad-strcmp.test
- CGDTSM/Fuzzer/test/afl-driver.test
- CGDTSM/Fuzzer/test/afl-driver-stderr.test
- CGDTSM/Fuzzer/test/afl-driver-extra-stats.test
- CGDTSM/Fuzzer/test/TwoDifferentBugsTest.cpp
- CGDTSM/Fuzzer/test/TraceMallocTest.cpp
- CGDTSM/Fuzzer/test/TimeoutTest.cpp
- CGDTSM/Fuzzer/test/TimeoutEmptyTest.cpp
- CGDTSM/Fuzzer/test/ThreadedTest.cpp
- CGDTSM/Fuzzer/test/ThreadedLeakTest.cpp
- CGDTSM/Fuzzer/test/TableLookupTest.cpp
- CGDTSM/Fuzzer/test/SwitchTest.cpp
- CGDTSM/Fuzzer/test/Switch2Test.cpp
- CGDTSM/Fuzzer/test/SwapCmpTest.cpp
- CGDTSM/Fuzzer/test/StrstrTest.cpp
- CGDTSM/Fuzzer/test/StrncmpTest.cpp
- CGDTSM/Fuzzer/test/StrncmpOOBTest.cpp
- CGDTSM/Fuzzer/test/StrcmpTest.cpp
- CGDTSM/Fuzzer/test/SpamyTest.cpp
- CGDTSM/Fuzzer/test/SingleStrncmpTest.cpp
- CGDTSM/Fuzzer/test/SingleStrcmpTest.cpp
- CGDTSM/Fuzzer/test/SingleMemcmpTest.cpp
- CGDTSM/Fuzzer/test/SingleByteInputTest.cpp
- CGDTSM/Fuzzer/test/SimpleThreadedTest.cpp
- CGDTSM/Fuzzer/test/SimpleTest.cpp
- CGDTSM/Fuzzer/test/SimpleHashTest.cpp
- CGDTSM/Fuzzer/test/SimpleDictionaryTest.cpp
- CGDTSM/Fuzzer/test/SimpleCmpTest.cpp
- CGDTSM/Fuzzer/test/SignedIntOverflowTest.cpp
- CGDTSM/Fuzzer/test/ShrinkValueProfileTest.cpp
- CGDTSM/Fuzzer/test/ShrinkControlFlowTest.cpp
- CGDTSM/Fuzzer/test/RepeatedMemcmp.cpp
- CGDTSM/Fuzzer/test/RepeatedBytesTest.cpp
- CGDTSM/Fuzzer/test/OverwriteInputTest.cpp
- CGDTSM/Fuzzer/test/OutOfMemoryTest.cpp
- CGDTSM/Fuzzer/test/OutOfMemorySingleLargeMallocTest.cpp
- CGDTSM/Fuzzer/test/OneHugeAllocTest.cpp
- CGDTSM/Fuzzer/test/NullDerefTest.cpp
- CGDTSM/Fuzzer/test/NullDerefOnEmptyTest.cpp
- CGDTSM/Fuzzer/test/NthRunCrashTest.cpp
- CGDTSM/Fuzzer/test/NotinstrumentedTest.cpp
- CGDTSM/Fuzzer/test/MemcmpTest.cpp
- CGDTSM/Fuzzer/test/Memcmp64BytesTest.cpp
- CGDTSM/Fuzzer/test/LoadTest.cpp
- CGDTSM/Fuzzer/test/LeakTimeoutTest.cpp
- CGDTSM/Fuzzer/test/LeakTest.cpp
- CGDTSM/Fuzzer/test/LargeTest.cpp
- CGDTSM/Fuzzer/test/InitializeTest.cpp
- CGDTSM/Fuzzer/test/FuzzerUnittest.cpp
- CGDTSM/Fuzzer/test/FullCoverageSetTest.cpp
- CGDTSM/Fuzzer/test/FourIndependentBranchesTest.cpp
- CGDTSM/Fuzzer/test/EquivalenceBTest.cpp
- CGDTSM/Fuzzer/test/EquivalenceATest.cpp
- CGDTSM/Fuzzer/test/EmptyTest.cpp
- CGDTSM/Fuzzer/test/DivTest.cpp
- CGDTSM/Fuzzer/test/DSOTestMain.cpp
- CGDTSM/Fuzzer/test/DSOTestExtra.cpp
- CGDTSM/Fuzzer/test/DSO2.cpp
- CGDTSM/Fuzzer/test/DSO1.cpp
- CGDTSM/Fuzzer/test/CxxStringEqTest.cpp
- CGDTSM/Fuzzer/test/CustomMutatorTest.cpp
- CGDTSM/Fuzzer/test/CustomCrossOverTest.cpp
- CGDTSM/Fuzzer/test/CustomCrossOverAndMutateTest.cpp
- CGDTSM/Fuzzer/test/CounterTest.cpp
- CGDTSM/Fuzzer/test/CleanseTest.cpp
- CGDTSM/Fuzzer/test/CallerCalleeTest.cpp
- CGDTSM/Fuzzer/test/CMakeLists.txt
- CGDTSM/Fuzzer/test/BufferOverflowOnInput.cpp
- CGDTSM/Fuzzer/test/BogusInitializeTest.cpp
- CGDTSM/Fuzzer/test/BadStrcmpTest.cpp
- CGDTSM/Fuzzer/test/AccumulateAllocationsTest.cpp
- CGDTSM/Fuzzer/test/AbsNegAndConstantTest.cpp
- CGDTSM/Fuzzer/test/AbsNegAndConstant64Test.cpp
- CGDTSM/Fuzzer/test/AFLDriverTest.cpp
- CGDTSM/Fuzzer/test/value-profile-switch.test
- CGDTSM/Fuzzer/test/value-profile-strncmp.test
- CGDTSM/Fuzzer/test/value-profile-strcmp.test
- CGDTSM/Fuzzer/test/value-profile-set.test
- CGDTSM/Fuzzer/test/value-profile-mem.test
- CGDTSM/Fuzzer/test/value-profile-load.test
- CGDTSM/Fuzzer/test/value-profile-div.test
- CGDTSM/Fuzzer/standalone/
- CGDTSM/Fuzzer/standalone/StandaloneFuzzTargetMain.c
- CGDTSM/Fuzzer/src/
- CGDTSM/Fuzzer/src/generate.h
- CGDTSM/Fuzzer/src/generate.cpp
- CGDTSM/Fuzzer/build/
- CGDTSM/Fuzzer/build/libgenerate.a
- CGDTSM/Fuzzer/afl/
- CGDTSM/Fuzzer/afl/afl_driver.cpp
- CGDTSM/.git/logs/
- CGDTSM/.git/logs/HEAD
- CGDTSM/.git/objects/
- CGDTSM/.git/info/
- CGDTSM/.git/info/exclude
- CGDTSM/.git/branches/
- CGDTSM/.git/hooks/
- CGDTSM/.git/hooks/pre-rebase.sample
- CGDTSM/.git/hooks/pre-commit.sample
- CGDTSM/.git/hooks/update.sample
- CGDTSM/.git/hooks/post-update.sample
- CGDTSM/.git/hooks/commit-msg.sample
- CGDTSM/.git/hooks/pre-push.sample
- CGDTSM/.git/hooks/prepare-commit-msg.sample
- CGDTSM/.git/hooks/applypatch-msg.sample
- CGDTSM/.git/hooks/pre-applypatch.sample
- CGDTSM/.git/refs/
- CGDTSM/Fuzzer/test/unit/
- CGDTSM/Fuzzer/test/unit/lit.site.cfg.in
- CGDTSM/Fuzzer/test/unit/lit.cfg
- CGDTSM/Fuzzer/test/uninstrumented/
- CGDTSM/Fuzzer/test/uninstrumented/CMakeLists.txt
- CGDTSM/Fuzzer/test/ubsan/
- CGDTSM/Fuzzer/test/ubsan/CMakeLists.txt
- CGDTSM/Fuzzer/test/trace-pc/
- CGDTSM/Fuzzer/test/trace-pc/CMakeLists.txt
- CGDTSM/Fuzzer/test/no-coverage/
- CGDTSM/Fuzzer/test/no-coverage/CMakeLists.txt
- CGDTSM/Fuzzer/test/inline-8bit-counters/
- CGDTSM/Fuzzer/test/inline-8bit-counters/CMakeLists.txt
- CGDTSM/Fuzzer/build/prep/
- CGDTSM/Fuzzer/build/prep/generate.cpp
- CGDTSM/Fuzzer/build/obj/
- CGDTSM/Fuzzer/build/obj/generate.o
- CGDTSM/.git/logs/refs/
- CGDTSM/.git/objects/info/
- CGDTSM/.git/objects/pack/
- CGDTSM/.git/objects/pack/pack-3cd4c691e4c165a890946b8ec46b850efe0f7653.idx
- CGDTSM/.git/objects/pack/pack-3cd4c691e4c165a890946b8ec46b850efe0f7653.pack
- CGDTSM/.git/refs/remotes/
- CGDTSM/.git/refs/tags/
- CGDTSM/.git/refs/heads/
- CGDTSM/.git/refs/heads/master
- CGDTSM/.git/logs/refs/heads/
- CGDTSM/.git/logs/refs/heads/master
- CGDTSM/.git/logs/refs/remotes/
- CGDTSM/.git/refs/remotes/origin/
- CGDTSM/.git/refs/remotes/origin/HEAD
- CGDTSM/.git/logs/refs/remotes/origin/
- CGDTSM/.git/logs/refs/remotes/origin/HEAD
