# Supplementary material for: Coverage-guided differential testing of TLS implementations based on syntax mutation
Source: PLoS One. 2022 Jan 24;17(1):e0262176. doi: 10.1371/journal.pone.0262176 (PMC8786154; doi:10.1371/journal.pone.0262176)
Supplement: S1 Code — (ZIP) [file pone.0262176.s002.zip › CGDTSM/README.md]

## CGDTSM

CGDTSM, whose fullname is Coverage-guided Differential Testing with Syntax-based Mutation. It is a hybrid tool based on Nezha-dt and TLS-diff. CGDTSM exploits the behavioral asymmetries between multiple test programs to focus on inputs that are more likely to trigger logic bugs.  Regarding the problem of duplication in root causes, we add a deduplication component based on the paper "Coverage-Guided Differential Testing of TLS Implementations Based on Syntax"

## Get Started
The current code is running in the environment of llvm9 and clang9. In order to run the example of handshake, we need build the TLS-diff first.

#### 1.  [TLSdiff](https://github.com/hso-esk/tls-diff-testing)

We only use the tls-diff-testing components and generate test input

```
pushd tls-diff-testing
# Build tls-diff-testing components
make

pushd generator
# Run input generation tool multiple times (adapt parameters to your needs within shell script)
./macros/generate_multi.sh
popd
popd
```
#### 2. CGDTSM(Based on NEZHA)

```
git clone https://gitee.com/z11panyan/CGDTSM.git
cd CGDTSM/Fuzzer
./build.sh
cd ../handshake
# we need modify the relative path of TLSdiff and SSL
make
```

#### 3. SSL Implements
We test the old version and newer version of SSL.

* OpenSSL 1.0.2h and 3.0.0-alpha7-dev

* LibreSSL 2.4.0 and 3.2.1

* BoringSSL (git commit version: f0451ca3, 3743aafd)**

Compile openssl3.0.0 with clang
```
CC="clang" CFLAGS="-O2 -fno-omit-frame-pointer -g -fsanitize=address -fsanitize-coverage=trace-pc-guard,trace-cmp,trace-gep,trace-div -DFUZZER_DISABLE_SIGNCHECK" ./config no-shared -fPIC --prefix=./build --openssldir=./build/openssl
make && make install
```

## Run
Compared with NEZHA, we add the parameter "deduplicate". When "-deduplicate=1", it will call the component of Deduplication, otherwise it executes as NEZHA.

**1. TLS-diff**
```
make tls-diff
```
**2. CGDTSM**
```
make CGDTSM
```
**3. NEZHA**
If you want run NEZHA with deduplication, you need disable the last function "LLVMFuzzerCustomMutator" in the file "diff.cpp", then make it and run with the command "make CGDTSM". If you want run it with no-deduplication, execute the command "make NEZHA"


```
./corpus -artifact_prefix=out/ -diff_mode=1 -deduplicate=1 -print_final_stats=1 -runs=100000 -detect_leaks=1 
```
```
LD_PRELOAD=/home/pany/test/libgcov_preload.so  /home/pany/test/openssl-gcov/apps/openssl s_server -key server.key -cert server.crt -CAfile cacert.pem -accept 4433 -HTTP
```
