# Supplementary material for: Coverage-guided differential testing of TLS implementations based on syntax mutation
Source: PLoS One. 2022 Jan 24;17(1):e0262176. doi: 10.1371/journal.pone.0262176 (PMC8786154; doi:10.1371/journal.pone.0262176)
Supplement: S1 Code — (ZIP) [file pone.0262176.s002.zip › CGDTSM/handshake/wolfssl.h]

#ifndef __WOLFSSL_H__
#define __WOLFSSL_H__

#include "common.h"


#ifdef CONFIG_USE_DER
const static char *LIB_WOLFSSL = "lib/libwolfssl.so";
#else
const static char *LIB_WOLFSSL = "lib/libwolfssl.so";
#endif

extern "C"
int do_handshake_mem(const uint8_t *Data, uint32_t Size);
extern "C"
int do_handshake_mem_wolfssl(const uint8_t *Data, uint32_t Size);

#endif  //__WOLFSSL_H__
