# Supplementary material for: Coverage-guided differential testing of TLS implementations based on syntax mutation
Source: PLoS One. 2022 Jan 24;17(1):e0262176. doi: 10.1371/journal.pone.0262176 (PMC8786154; doi:10.1371/journal.pone.0262176)
Supplement: S1 Code — (ZIP) [file pone.0262176.s002.zip › CGDTSM/handshake/log]

14	200	0	0
15	400	0	0
15	600	0	0
15	800	0	0
15	1000	0	0
15	1200	0	0
16	1400	0	0
16	1600	0	0
16	1800	0	0
16	2000	0	0
16	2200	0	0
16	2400	2	1
17	2600	2	1
17	2800	2	1
17	3000	2	1
17	3200	2	1
17	3400	2	1
18	3600	2	1
18	3800	2	1
18	4000	3	1
18	4200	3	1
18	4400	3	1
18	4600	4	2
19	4800	5	2
19	5000	5	2
19	5200	5	2
19	5400	5	2
19	5600	5	2
19	5800	5	2
20	6000	5	2
20	6200	5	2
20	6400	5	2
20	6600	6	2
20	6800	6	2
21	7000	7	2
21	7200	8	2
21	7400	8	2
21	7600	10	2
21	7800	13	2
22	8000	15	2
22	8200	17	2
22	8400	22	2
22	8600	24	2
22	8800	31	2
23	9000	36	2
23	9200	50	2
24	9400	59	2
24	9600	66	2
24	9800	80	2
25	10000	84	2
25	10200	84	2
25	10400	84	2
25	10600	84	2
25	10800	84	2
25	11000	85	2
26	11200	85	2
26	11400	87	2
26	11600	88	3
26	11800	91	3
27	12000	97	4
27	12200	103	5
27	12400	106	5
28	12600	115	6
28	12800	126	6
28	13000	138	6
29	13200	149	8
29	13400	166	8
29	13600	173	9
30	13800	184	9
30	14000	190	10
30	14200	194	10
30	14400	201	10
31	14600	211	10
31	14800	222	10
32	15000	230	11
32	15200	237	12
32	15400	242	12
33	15600	248	13
33	15800	253	13
33	16000	258	13
34	16200	263	13
34	16400	267	13
34	16600	271	13
34	16800	271	13
34	17000	276	13
35	17200	280	13
35	17400	280	13
35	17600	284	13
35	17800	288	13
36	18000	291	13
36	18200	298	13
36	18400	304	13
36	18600	316	15
37	18800	325	15
37	19000	327	15
37	19200	334	15
37	19400	342	16
38	19600	347	16
38	19800	357	16
38	20000	363	16
39	20200	372	16
39	20400	384	16
39	20600	395	17
40	20800	400	17
40	21000	415	17
40	21200	420	17
41	21400	429	17
41	21600	433	17
41	21800	444	17
42	22000	459	17
42	22200	467	17
43	22400	475	17
43	22600	477	17
44	22800	480	17
45	23000	488	17
45	23200	491	17
46	23400	495	17
46	23600	496	17
47	23800	500	17
47	24000	508	17
48	24200	515	17
48	24400	517	17
49	24600	518	17
50	24800	521	17
50	25000	531	17
51	25200	541	17
52	25400	552	17
52	25600	559	17
53	25800	567	17
53	26000	569	17
54	26200	572	17
55	26400	575	17
55	26600	580	17
56	26800	589	17
57	27000	599	17
58	27200	607	17
58	27400	619	17
59	27600	624	17
60	27800	636	17
60	28000	646	17
61	28200	650	17
62	28400	655	17
62	28600	664	17
63	28800	681	17
64	29000	688	17
65	29200	706	17
65	29400	712	17
66	29600	729	17
67	29800	745	17
67	30000	754	17
68	30200	769	17
68	30400	779	17
69	30600	792	17
70	30800	802	17
70	31000	817	17
71	31200	825	17
72	31400	845	17
72	31600	851	17
73	31800	867	17
74	32000	874	17
74	32200	887	17
75	32400	896	17
76	32600	901	17
77	32800	914	17
77	33000	919	17
78	33200	925	17
79	33400	929	17
80	33600	934	17
80	33800	948	17
81	34000	954	17
82	34200	959	17
83	34400	966	17
84	34600	972	17
85	34800	977	17
86	35000	980	18
87	35200	982	19
88	35400	990	19
89	35600	993	19
90	35800	997	19
91	36000	997	19
92	36200	1002	19
93	36400	1010	19
94	36600	1022	20
94	36800	1035	20
95	37000	1043	20
95	37200	1052	20
96	37400	1067	20
97	37600	1078	20
97	37800	1090	20
98	38000	1098	20
99	38200	1099	20
100	38400	1100	20
102	38600	1102	20
103	38800	1104	20
104	39000	1108	20
105	39200	1111	20
106	39400	1111	20
107	39600	1111	20
108	39800	1113	20
109	40000	1116	20
110	40200	1118	20
111	40400	1122	20
113	40600	1126	20
114	40800	1130	20
115	41000	1133	20
116	41200	1135	20
117	41400	1137	20
118	41600	1141	20
119	41800	1142	20
120	42000	1145	20
121	42200	1146	20
122	42400	1147	20
123	42600	1147	20
124	42800	1148	20
125	43000	1152	20
126	43200	1164	20
127	43400	1174	20
128	43600	1187	20
128	43800	1200	20
129	44000	1214	20
130	44200	1231	20
131	44400	1241	20
132	44600	1261	20
133	44800	1275	20
134	45000	1286	20
135	45200	1302	20
136	45400	1320	20
137	45600	1337	20
138	45800	1349	20
139	46000	1365	20
140	46200	1371	20
143	46400	1372	20
146	46600	1374	20
148	46800	1377	20
151	47000	1381	20
154	47200	1384	20
156	47400	1389	20
159	47600	1392	20
162	47800	1394	20
164	48000	1396	20
167	48200	1401	20
169	48400	1402	20
172	48600	1406	20
175	48800	1407	20
177	49000	1408	20
180	49200	1413	20
183	49400	1417	20
185	49600	1421	20
188	49800	1426	20
191	50000	1431	20
193	50200	1441	20
196	50400	1445	20
199	50600	1447	20
201	50800	1455	20
204	51000	1456	21
207	51200	1459	21
209	51400	1460	21
212	51600	1461	21
214	51800	1463	21
217	52000	1463	21
220	52200	1468	22
222	52400	1474	22
225	52600	1475	22
227	52800	1478	22
230	53000	1480	22
232	53200	1484	22
235	53400	1487	22
238	53600	1491	22
240	53800	1494	22
243	54000	1497	22
246	54200	1499	22
249	54400	1505	22
251	54600	1509	22
254	54800	1515	22
256	55000	1518	22
259	55200	1521	22
262	55400	1522	22
265	55600	1525	22
268	55800	1530	22
271	56000	1532	22
273	56200	1534	22
276	56400	1534	22
278	56600	1537	22
281	56800	1541	22
284	57000	1547	22
287	57200	1550	22
289	57400	1551	22
292	57600	1553	22
295	57800	1556	22
298	58000	1560	22
300	58200	1564	22
303	58400	1566	22
306	58600	1567	22
309	58800	1568	22
311	59000	1572	22
314	59200	1578	22
317	59400	1580	22
320	59600	1581	22
322	59800	1587	22
325	60000	1589	22
327	60200	1594	22
330	60400	1595	22
333	60600	1602	22
335	60800	1607	22
338	61000	1607	22
341	61200	1613	22
344	61400	1615	22
347	61600	1618	22
349	61800	1619	22
352	62000	1621	22
355	62200	1624	22
358	62400	1627	22
360	62600	1630	22
363	62800	1633	22
366	63000	1635	22
368	63200	1638	22
371	63400	1640	22
374	63600	1642	22
377	63800	1645	22
380	64000	1647	22
382	64200	1648	22
385	64400	1651	22
387	64600	1653	22
390	64800	1656	22
393	65000	1658	22
396	65200	1662	22
398	65400	1665	22
400	65600	1674	22
401	65800	1690	22
402	66000	1697	22
403	66200	1710	22
405	66400	1719	22
406	66600	1730	22
407	66800	1739	22
408	67000	1746	22
409	67200	1754	22
411	67400	1764	22
412	67600	1771	22
413	67800	1781	22
414	68000	1792	22
415	68200	1804	22
416	68400	1815	22
417	68600	1827	22
418	68800	1838	22
419	69000	1841	22
420	69200	1848	22
421	69400	1855	22
423	69600	1866	22
424	69800	1879	22
425	70000	1889	22
426	70200	1901	22
427	70400	1910	22
428	70600	1919	22
429	70800	1924	22
430	71000	1936	22
431	71200	1936	22
433	71400	1937	22
434	71600	1941	22
436	71800	1945	22
437	72000	1947	22
439	72200	1949	22
440	72400	1951	22
442	72600	1953	22
443	72800	1955	22
444	73000	1958	22
446	73200	1959	22
447	73400	1962	22
449	73600	1964	22
450	73800	1965	22
451	74000	1967	22
453	74200	1969	22
454	74400	1971	22
456	74600	1975	22
457	74800	1977	22
459	75000	1980	22
460	75200	1982	22
461	75400	1983	22
463	75600	1983	22
464	75800	1984	22
466	76000	1984	22
467	76200	1988	22
469	76400	1989	22
470	76600	1990	22
472	76800	1992	22
473	77000	1996	22
474	77200	1998	22
476	77400	2000	22
477	77600	2002	22
479	77800	2003	22
480	78000	2003	22
482	78200	2004	22
484	78400	2006	22
485	78600	2008	22
487	78800	2009	22
488	79000	2013	22
490	79200	2013	22
491	79400	2014	22
492	79600	2015	22
494	79800	2017	22
496	80000	2019	22
497	80200	2020	22
499	80400	2020	22
500	80600	2026	22
502	80800	2028	22
503	81000	2035	22
504	81200	2053	22
505	81400	2062	22
506	81600	2068	22
507	81800	2078	22
508	82000	2086	22
509	82200	2096	22
510	82400	2107	22
511	82600	2110	22
512	82800	2124	22
513	83000	2136	22
515	83200	2145	22
516	83400	2156	22
517	83600	2168	22
518	83800	2180	22
519	84000	2186	22
521	84200	2197	22
522	84400	2208	22
523	84600	2218	22
524	84800	2226	22
526	85000	2234	22
527	85200	2243	22
528	85400	2249	22
529	85600	2259	22
530	85800	2267	22
531	86000	2273	22
533	86200	2274	22
535	86400	2276	22
536	86600	2279	22
537	86800	2282	22
539	87000	2286	22
540	87200	2288	22
542	87400	2293	22
543	87600	2296	22
545	87800	2296	22
546	88000	2299	22
547	88200	2300	22
549	88400	2305	22
550	88600	2307	22
552	88800	2312	22
553	89000	2315	22
555	89200	2319	22
556	89400	2321	22
558	89600	2325	22
559	89800	2328	22
561	90000	2330	22
562	90200	2333	22
563	90400	2335	22
565	90600	2339	22
566	90800	2343	22
568	91000	2346	22
569	91200	2355	22
570	91400	2368	22
570	91600	2379	22
571	91800	2389	22
572	92000	2401	22
573	92200	2413	22
574	92400	2425	22
575	92600	2432	22
576	92800	2446	22
577	93000	2456	22
578	93200	2466	22
578	93400	2476	22
579	93600	2488	22
580	93800	2500	22
581	94000	2516	22
582	94200	2534	22
583	94400	2560	22
584	94600	2576	22
584	94800	2594	22
585	95000	2622	22
586	95200	2647	22
587	95400	2667	22
588	95600	2687	22
589	95800	2702	23
590	96000	2726	23
591	96200	2750	23
592	96400	2770	23
593	96600	2793	23
594	96800	2825	23
595	97000	2873	23
596	97200	2908	23
598	97400	2924	23
599	97600	2939	23
600	97800	2954	23
600	98000	2965	23
601	98200	2975	23
602	98400	2995	23
604	98600	3009	23
605	98800	3017	23
606	99000	3027	23
606	99200	3033	23
607	99400	3041	23
609	99600	3052	23
610	99800	3065	23
611	100000	3076	23
