# Supplementary material for: Coverage-guided differential testing of TLS implementations based on syntax mutation
Source: PLoS One. 2022 Jan 24;17(1):e0262176. doi: 10.1371/journal.pone.0262176 (PMC8786154; doi:10.1371/journal.pone.0262176)
Supplement: S1 Code — (ZIP) [file pone.0262176.s002.zip › CGDTSM/handshake/generate.sh]

#!/bin/bash
# Copyright 2016 Google Inc. All Rights Reserved.
# Licensed under the Apache License, Version 2.0 (the "License");
# 
DATADIR=./random
NSETS=1000
for i in $(seq 1 $NSETS); do
	dd if=/dev/urandom of=$DATADIR/random$i.bin bs=1024 count=20 >/dev/null 2>&1
done
