# Supplementary material for: Coverage-guided differential testing of TLS implementations based on syntax mutation
Source: PLoS One. 2022 Jan 24;17(1):e0262176. doi: 10.1371/journal.pone.0262176 (PMC8786154; doi:10.1371/journal.pone.0262176)
Supplement: S1 Code — (ZIP) [file pone.0262176.s002.zip › CGDTSM/handshake/basic1]

1	420123
2	420182
3	0
4	0
5	0
6	0
7	0
8	4cae56
9	0
10	0
11	4caf3d
12	4caf7e
13	0
14	4cb04b
15	0
16	0
17	0
18	0
19	4cb195
20	0
21	0
22	0
23	0
24	4cb2df
25	0
26	0
27	0
28	0
29	4cb3c2
30	0
31	0
32	4cb4d3
33	7ffff2828154
34	0
35	0
36	0
37	0
38	0
39	7ffff2828301
40	7ffff282842d
41	0
42	7ffff28284e1
43	0
44	0
45	0
46	7ffff2828590
47	0
48	0
49	0
50	0
51	0
52	7ffff28286e0
53	0
54	0
55	0
56	0
57	0
58	0
59	0
60	0
61	0
62	0
63	0
64	0
65	0
66	0
67	0
68	0
69	0
70	0
71	0
72	0
73	0
74	0
75	0
76	0
77	0
78	0
79	7ffff2828a40
80	0
81	0
82	0
83	0
84	0
85	0
86	0
87	0
88	7ffff2828ba0
89	7ffff2828c32
90	0
91	7ffff2828d57
92	0
93	0
94	0
95	0
96	0
97	0
98	0
99	0
100	7ffff2829060
101	7ffff282908a
102	7ffff28290cb
103	0
104	7ffff282914b
105	0
106	0
107	7ffff282924a
108	7ffff282927e
109	0
110	7ffff28292c0
111	7ffff282979b
112	7ffff28297cb
113	7ffff28297fe
114	0
115	7ffff2829be0
116	0
117	0
118	0
119	0
120	0
121	0
122	0
123	0
124	0
125	0
126	0
127	0
128	0
129	0
130	0
131	0
132	0
133	0
134	0
135	0
136	0
137	0
138	0
139	0
140	0
141	0
142	0
143	0
144	0
145	0
146	0
147	0
148	0
149	0
150	0
151	0
152	0
153	0
154	0
155	0
156	0
157	0
158	0
159	0
160	0
161	0
162	0
163	0
164	0
165	0
166	0
167	0
168	0
169	0
170	0
171	0
172	0
173	0
174	0
175	0
176	0
177	0
178	0
179	0
180	0
181	0
182	0
183	0
184	0
185	0
186	0
187	0
188	0
189	0
190	0
191	0
192	0
193	0
194	0
195	0
196	0
197	0
198	0
199	0
200	0
201	0
202	0
203	0
204	0
205	0
206	0
207	0
208	0
209	0
210	0
211	0
212	0
213	0
214	0
215	0
216	0
217	0
218	0
219	0
220	0
221	0
222	0
223	0
224	0
225	0
226	0
227	0
228	0
229	0
230	0
231	0
232	0
233	0
234	0
235	0
236	0
237	0
238	0
239	0
240	0
241	0
242	0
243	0
244	0
245	0
246	0
247	0
248	0
249	0
250	0
251	0
252	0
253	0
254	0
255	0
256	0
257	0
258	0
259	0
260	0
261	0
262	0
263	0
264	0
265	0
266	0
267	0
268	0
269	0
270	0
271	0
272	0
273	0
274	0
275	0
276	0
277	0
278	0
279	0
280	0
281	0
282	0
283	0
284	0
285	0
286	0
287	0
288	0
289	0
290	0
291	0
292	0
293	0
294	0
295	0
296	7ffff28305aa
297	7ffff2830750
298	7ffff28307a6
299	7ffff283082a
300	7ffff2830852
301	7ffff2830899
302	7ffff28308d5
303	0
304	0
305	0
306	0
307	0
308	0
309	0
310	0
311	0
312	0
313	0
314	0
315	0
316	0
317	0
318	0
319	0
320	0
321	0
322	0
323	0
324	0
325	0
326	0
327	0
328	0
329	0
330	0
331	0
332	0
333	0
334	0
335	0
336	0
337	0
338	0
339	0
340	0
341	0
342	0
343	0
344	0
345	0
346	0
347	0
348	0
349	0
350	0
351	0
352	0
353	0
354	0
355	0
356	0
357	0
358	0
359	0
360	0
361	0
362	0
363	0
364	0
365	0
366	0
367	0
368	0
369	0
370	0
371	0
372	0
373	0
374	0
375	0
376	0
377	0
378	0
379	0
380	0
381	0
382	0
383	0
384	0
385	0
386	0
387	0
388	0
389	0
390	0
391	0
392	0
393	0
394	0
395	0
396	0
397	0
398	0
399	0
400	0
401	0
402	0
403	0
404	0
405	0
406	0
407	0
408	0
409	0
410	0
411	0
412	0
413	0
414	0
415	0
416	0
417	0
418	0
419	0
420	0
421	0
422	0
423	0
424	0
425	0
426	0
427	0
428	0
429	0
430	0
431	0
432	0
433	0
434	0
435	0
436	0
437	0
438	0
439	0
440	0
441	7ffff2834f2e
442	7ffff2834fcc
443	0
444	0
445	0
446	0
447	0
448	0
449	0
450	0
451	0
452	0
453	0
454	0
455	0
456	0
457	0
458	0
459	0
460	0
461	0
462	0
463	0
464	0
465	0
466	0
467	0
468	0
469	0
470	0
471	0
472	0
473	0
474	0
475	0
476	0
477	0
478	0
479	0
480	0
481	0
482	0
483	0
484	0
485	0
486	0
487	0
488	0
489	0
490	0
491	0
492	0
493	0
494	0
495	0
496	0
497	0
498	0
499	0
500	0
501	0
502	0
503	0
504	0
505	0
506	0
507	0
508	0
509	0
510	0
511	0
512	0
513	0
514	0
515	0
516	0
517	0
518	0
519	0
520	0
521	0
522	0
523	0
524	0
525	0
526	0
527	0
528	0
529	0
530	0
531	0
532	0
533	0
534	0
535	0
536	0
537	0
538	0
539	0
540	0
541	0
542	0
543	0
544	0
545	0
546	0
547	0
548	0
549	0
550	0
551	0
552	0
553	0
554	0
555	0
556	0
557	0
558	0
559	0
560	0
561	0
562	0
563	0
564	0
565	0
566	0
567	0
568	0
569	0
570	0
571	0
572	0
573	0
574	0
575	0
576	7ffff283a914
577	0
578	7ffff283a98c
579	0
580	0
581	7ffff283aa10
582	7ffff283aa34
583	0
584	0
585	7ffff283ad17
586	7ffff283ad68
587	7ffff283adb4
588	7ffff283adda
589	7ffff283ae36
590	0
591	0
592	0
593	0
594	0
595	0
596	0
597	0
598	0
599	0
600	0
601	0
602	0
603	0
604	0
605	0
606	0
607	0
608	0
609	0
610	0
611	0
612	0
613	0
614	0
615	0
616	0
617	0
618	0
619	0
620	0
621	0
622	0
623	0
624	0
625	0
626	0
627	0
628	0
629	0
630	0
631	0
632	7ffff283bbde
633	0
634	0
635	7ffff283beb1
636	0
637	7ffff283c1ed
638	7ffff283c207
639	7ffff283c310
640	7ffff283c32a
641	7ffff283c447
642	0
643	0
644	7ffff283c611
645	0
646	0
647	0
648	0
649	7ffff283cb1a
650	0
651	0
652	7ffff283cdf4
653	0
654	0
655	7ffff283d0ff
656	7ffff283d195
657	0
658	0
659	7ffff283d5ab
660	0
661	7ffff283d6e2
662	0
663	0
664	7ffff283da54
665	0
666	0
667	7ffff283dc9c
668	0
669	0
670	7ffff283dde5
671	0
672	7ffff283e09d
673	7ffff283e11e
674	0
675	7ffff283e3d3
676	7ffff283e3f6
677	0
678	7ffff283e464
679	7ffff283e48b
680	7ffff283e4bb
681	7ffff283e4f3
682	0
683	7ffff283e658
684	0
685	0
686	0
687	0
688	0
689	0
690	0
691	0
692	0
693	0
694	0
695	0
696	0
697	0
698	0
699	0
700	0
701	0
702	0
703	0
704	0
705	0
706	0
707	0
708	0
709	0
710	0
711	0
712	0
713	0
714	0
715	0
716	0
717	0
718	0
719	0
720	0
721	0
722	0
723	0
724	0
725	0
726	0
727	0
728	0
729	0
730	0
731	0
732	0
733	0
734	0
735	0
736	0
737	0
738	0
739	0
740	0
741	0
742	0
743	0
744	0
745	0
746	0
747	0
748	0
749	0
750	0
751	0
752	0
753	0
754	0
755	0
756	0
757	0
758	0
759	0
760	0
761	0
762	0
763	0
764	0
765	0
766	0
767	0
768	0
769	0
770	0
771	0
772	0
773	0
774	0
775	0
776	0
777	0
778	0
779	0
780	0
781	0
782	0
783	0
784	0
785	0
786	0
787	0
788	0
789	0
790	0
791	0
792	0
793	0
794	0
795	0
796	0
797	0
798	0
799	0
800	0
801	0
802	0
803	0
804	0
805	0
806	0
807	0
808	0
809	0
810	0
811	0
812	0
813	0
814	0
815	0
816	0
817	0
818	0
819	0
820	0
821	0
822	0
823	0
824	0
825	0
826	0
827	0
828	0
829	0
830	0
831	0
832	0
833	0
834	0
835	0
836	0
837	0
838	0
839	0
840	0
841	0
842	0
843	0
844	0
845	0
846	0
847	0
848	0
849	0
850	0
851	0
852	0
853	0
854	0
855	0
856	0
857	0
858	0
859	0
860	0
861	0
862	0
863	0
864	0
865	0
866	0
867	0
868	0
869	0
870	0
871	0
872	0
873	0
874	0
875	0
876	0
877	0
878	0
879	0
880	0
881	0
882	0
883	0
884	0
885	0
886	0
887	0
888	0
889	0
890	0
891	0
892	0
893	0
894	0
895	0
896	0
897	0
898	0
899	0
900	0
901	0
902	0
903	0
904	0
905	0
906	0
907	0
908	0
909	7ffff284423b
910	7ffff28443cb
911	0
912	0
913	0
914	0
915	7ffff28446f2
916	7ffff28447e4
917	0
918	0
919	7ffff28448b4
920	0
921	7ffff2844970
922	0
923	0
924	0
925	0
926	0
927	7ffff2844aa4
928	7ffff2844b5e
929	7ffff2844c24
930	7ffff2844d91
931	7ffff2844dab
932	7ffff2844e2e
933	7ffff284502d
934	0
935	7ffff2845126
936	0
937	7ffff2845209
938	0
939	7ffff2845274
940	0
941	7ffff2845353
942	0
943	7ffff284540c
944	0
945	7ffff28454c8
946	0
947	7ffff2845584
948	0
949	7ffff28455ef
950	0
951	7ffff284565a
952	0
953	7ffff28456c5
954	0
955	7ffff2845734
956	0
957	7ffff28457a0
958	7ffff28458c3
959	7ffff2845994
960	0
961	0
962	0
963	0
964	0
965	0
966	0
967	0
968	0
969	0
970	0
971	0
972	0
973	0
974	0
975	0
976	0
977	0
978	0
979	0
980	0
981	0
982	0
983	0
984	0
985	0
986	0
987	0
988	0
989	0
990	0
991	0
992	0
993	0
994	0
995	0
996	0
997	0
998	0
999	0
1000	0
1001	0
1002	0
1003	0
1004	0
1005	0
1006	0
1007	0
1008	0
1009	0
1010	0
1011	0
1012	0
1013	0
1014	0
1015	0
1016	0
1017	0
1018	0
1019	0
1020	0
1021	0
1022	0
1023	0
1024	0
1025	0
1026	0
1027	0
1028	7ffff2847d34
1029	7ffff2847d74
1030	0
1031	0
1032	0
1033	0
1034	0
1035	0
1036	0
1037	0
1038	0
1039	0
1040	7ffff284808f
1041	0
1042	7ffff284813c
1043	0
1044	7ffff28481ff
1045	0
1046	0
1047	7ffff2848311
1048	0
1049	0
1050	0
1051	0
1052	0
1053	0
1054	0
1055	0
1056	0
1057	0
1058	0
1059	0
1060	0
1061	0
1062	0
1063	0
1064	7ffff28489cb
1065	7ffff2848b30
1066	0
1067	0
1068	0
1069	0
1070	0
1071	0
1072	0
1073	7ffff284972f
1074	0
1075	0
1076	0
1077	0
1078	7ffff2849925
1079	0
1080	0
1081	0
1082	0
1083	0
1084	7ffff2849d2e
1085	0
1086	0
1087	7ffff2849dd0
1088	0
1089	0
1090	7ffff2849fb2
1091	0
1092	7ffff284a066
1093	7ffff284a0bc
1094	0
1095	0
1096	7ffff284a1b5
1097	7ffff284a2f6
1098	0
1099	0
1100	0
1101	7ffff284a4f5
1102	0
1103	0
1104	7ffff284a658
1105	7ffff284a6fa
1106	0
1107	0
1108	0
1109	0
1110	0
1111	0
1112	7ffff284aa88
1113	0
1114	0
1115	7ffff284ac71
1116	0
1117	7ffff284adad
1118	0
1119	0
1120	7ffff284afbf
1121	0
1122	7ffff284b0b2
1123	0
1124	0
1125	0
1126	0
1127	7ffff284b62a
1128	7ffff284b64d
1129	7ffff284b9bc
1130	7ffff284bab8
1131	7ffff284baf9
1132	7ffff284bb13
1133	7ffff284bc3e
1134	7ffff284bcc2
1135	7ffff284bd60
1136	0
1137	7ffff284bdd4
1138	7ffff284be33
1139	7ffff284bf80
1140	7ffff284bf9a
1141	7ffff284bfc2
1142	0
1143	7ffff284c36b
1144	0
1145	0
1146	7ffff284c45f
1147	7ffff284c4fe
1148	7ffff284c518
1149	7ffff284c556
1150	7ffff284c5f5
1151	7ffff284c60f
1152	7ffff284c64d
1153	7ffff284c6ec
1154	7ffff284c706
1155	7ffff284c744
1156	7ffff284c7e3
1157	7ffff284c7fd
1158	7ffff284c83b
1159	7ffff284c8d7
1160	7ffff284c8f1
1161	7ffff284c932
1162	0
1163	0
1164	7ffff284ca2f
1165	7ffff284cad1
1166	7ffff284caeb
1167	7ffff284cb18
1168	0
1169	7ffff284cc0d
1170	7ffff284cc27
1171	0
1172	7ffff284cd8d
1173	0
1174	7ffff284ce86
1175	0
1176	7ffff284cfec
1177	0
1178	7ffff284d09c
1179	7ffff284d130
1180	7ffff284d243
1181	7ffff284d25d
1182	7ffff284d39c
1183	7ffff284d3b6
1184	7ffff284d4a9
1185	7ffff284d4c3
1186	7ffff284d6d5
1187	7ffff284d782
1188	0
1189	7ffff284d909
1190	7ffff284d923
1191	0
1192	0
1193	7ffff284db80
1194	7ffff284ddd0
1195	7ffff284ddea
1196	7ffff284de69
1197	7ffff284de8c
1198	7ffff284def7
1199	7ffff284df81
1200	7ffff284e2fd
1201	7ffff284e33b
1202	7ffff284e35c
1203	7ffff284e392
1204	7ffff284e3d0
1205	7ffff284e3f1
1206	7ffff284e427
1207	7ffff284e465
1208	7ffff284e486
1209	7ffff284e4bc
1210	7ffff284e4fa
1211	7ffff284e51b
1212	7ffff284e5ec
1213	7ffff284e606
1214	7ffff284e629
1215	7ffff284e6ae
1216	0
1217	0
1218	0
1219	7ffff284e873
1220	0
1221	7ffff284e8f6
1222	7ffff284e946
1223	0
1224	0
1225	0
1226	7ffff284eae3
1227	7ffff284eb22
1228	7ffff284eb3c
1229	7ffff284eb83
1230	7ffff284ebc2
1231	0
1232	7ffff284ec23
1233	0
1234	7ffff284ec7c
1235	0
1236	0
1237	7ffff284ed2c
1238	7ffff284ed7c
1239	0
1240	0
1241	0
1242	7ffff284ef26
1243	0
1244	7ffff284f0b1
1245	0
1246	7ffff284f221
1247	7ffff284f24b
1248	0
1249	7ffff284f385
1250	0
1251	0
1252	0
1253	7ffff284f6b2
1254	0
1255	0
1256	0
1257	7ffff284f9df
1258	0
1259	0
1260	7ffff284fb43
1261	7ffff284fd0c
1262	0
1263	0
1264	0
1265	7ffff285003c
1266	0
1267	0
1268	0
1269	7ffff285037b
1270	0
1271	0
1272	7ffff28504eb
1273	0
1274	7ffff285087c
1275	0
1276	0
1277	0
1278	0
1279	7ffff2850af1
1280	0
1281	0
1282	0
1283	0
1284	0
1285	0
1286	0
1287	0
1288	0
1289	0
1290	0
1291	0
1292	0
1293	0
1294	0
1295	0
1296	0
1297	0
1298	7ffff2851246
1299	0
1300	0
1301	0
1302	0
1303	0
1304	0
1305	0
1306	7ffff2851667
1307	7ffff2851681
1308	7ffff28516b0
1309	7ffff28516db
1310	7ffff285170b
1311	7ffff285173f
1312	0
1313	7ffff28517ac
1314	0
1315	0
1316	0
1317	0
1318	0
1319	0
1320	0
1321	0
1322	0
1323	0
1324	0
1325	0
1326	0
1327	0
1328	0
1329	0
1330	0
1331	0
1332	0
1333	0
1334	0
1335	0
1336	0
1337	0
1338	0
1339	0
1340	0
1341	0
1342	0
1343	0
1344	0
1345	0
1346	0
1347	0
1348	0
1349	0
1350	0
1351	0
1352	0
1353	0
1354	0
1355	0
1356	0
1357	0
1358	0
1359	0
1360	0
1361	0
1362	0
1363	0
1364	0
1365	0
1366	0
1367	0
1368	0
1369	0
1370	0
1371	0
1372	0
1373	0
1374	0
1375	0
1376	0
1377	0
1378	0
1379	0
1380	0
1381	0
1382	0
1383	0
1384	0
1385	0
1386	0
1387	0
1388	0
1389	0
1390	0
1391	0
1392	0
1393	0
1394	0
1395	0
1396	0
1397	0
1398	0
1399	0
1400	0
1401	0
1402	7ffff2853254
1403	0
1404	0
1405	0
1406	0
1407	0
1408	0
1409	0
1410	0
1411	0
1412	0
1413	0
1414	0
1415	0
1416	0
1417	0
1418	0
1419	0
1420	0
1421	0
1422	0
1423	0
1424	0
1425	0
1426	0
1427	0
1428	0
1429	0
1430	0
1431	0
1432	0
1433	0
1434	0
1435	0
1436	0
1437	0
1438	0
1439	0
1440	0
1441	0
1442	0
1443	0
1444	0
1445	0
1446	0
1447	0
1448	0
1449	0
1450	0
1451	0
1452	0
1453	0
1454	0
1455	0
1456	0
1457	0
1458	0
1459	0
1460	0
1461	0
1462	0
1463	0
1464	0
1465	0
1466	0
1467	7ffff2854d10
1468	7ffff2854d30
1469	7ffff2854d54
1470	7ffff2854db6
1471	0
1472	0
1473	0
1474	7ffff2854f7b
1475	0
1476	7ffff28551cf
1477	0
1478	0
1479	0
1480	7ffff2855454
1481	7ffff2855526
1482	7ffff2855592
1483	7ffff28555ea
1484	7ffff2855604
1485	7ffff28556b8
1486	7ffff28556d2
1487	0
1488	7ffff28557f1
1489	7ffff2855a66
1490	0
1491	7ffff2855b2a
1492	7ffff2855b44
1493	7ffff2855bf8
1494	7ffff2855c12
1495	0
1496	7ffff2855d31
1497	7ffff2855f9b
1498	7ffff285600f
1499	0
1500	0
1501	0
1502	7ffff2856139
1503	0
1504	0
1505	7ffff2856205
1506	0
1507	0
1508	7ffff2856297
1509	0
1510	0
1511	0
1512	0
1513	7ffff28563a6
1514	0
1515	7ffff2856423
1516	0
1517	0
1518	7ffff28564a0
1519	0
1520	7ffff28564e0
1521	7ffff2856504
1522	7ffff2856537
1523	0
1524	0
1525	0
1526	0
1527	0
1528	0
1529	0
1530	7ffff28566b4
1531	7ffff28566d1
1532	0
1533	0
1534	0
1535	0
1536	0
1537	0
1538	0
1539	0
1540	7ffff2856a3e
1541	0
1542	7ffff2856b09
1543	0
1544	0
1545	0
1546	0
1547	0
1548	7ffff28579d6
1549	7ffff2857a1b
1550	0
1551	0
1552	0
1553	0
1554	0
1555	7ffff2857d5b
1556	7ffff2857d8e
1557	0
1558	0
1559	0
1560	0
1561	0
1562	0
1563	0
1564	0
1565	7ffff285954d
1566	0
1567	7ffff2859648
1568	0
1569	7ffff2859b4c
1570	0
1571	0
1572	7ffff2859dad
1573	0
1574	0
1575	7ffff285a094
1576	0
1577	0
1578	0
1579	0
1580	0
1581	0
1582	7ffff285ae27
1583	7ffff285af75
1584	0
1585	7ffff285b02f
1586	7ffff285b123
1587	7ffff285b15b
1588	0
1589	0
1590	7ffff285b241
1591	0
1592	0
1593	7ffff285b43c
1594	0
1595	0
1596	7ffff285b8fc
1597	0
1598	7ffff285bf5e
1599	0
1600	0
1601	7ffff285c253
1602	0
1603	7ffff285c48d
1604	0
1605	0
1606	0
1607	0
1608	7ffff285c873
1609	0
1610	0
1611	0
1612	0
1613	0
1614	0
1615	0
1616	0
1617	0
1618	0
1619	0
1620	0
1621	0
1622	0
1623	0
1624	0
1625	0
1626	0
1627	0
1628	0
1629	0
1630	0
1631	0
1632	0
1633	0
1634	0
1635	0
1636	0
1637	0
1638	0
1639	0
1640	0
1641	0
1642	0
1643	0
1644	0
1645	0
1646	0
1647	0
1648	0
1649	0
1650	0
1651	0
1652	0
1653	0
1654	0
1655	0
1656	0
1657	0
1658	0
1659	0
1660	0
1661	0
1662	0
1663	0
1664	0
1665	0
1666	0
1667	0
1668	0
1669	0
1670	0
1671	0
1672	0
1673	0
1674	0
1675	0
1676	0
1677	0
1678	0
1679	0
1680	0
1681	0
1682	0
1683	0
1684	0
1685	0
1686	0
1687	0
1688	0
1689	0
1690	0
1691	0
1692	0
1693	0
1694	0
1695	0
1696	0
1697	0
1698	0
1699	0
1700	0
1701	0
1702	0
1703	0
1704	0
1705	0
1706	0
1707	0
1708	0
1709	0
1710	0
1711	0
1712	0
1713	0
1714	0
1715	0
1716	0
1717	0
1718	0
1719	0
1720	0
1721	0
1722	0
1723	0
1724	0
1725	0
1726	0
1727	0
1728	0
1729	0
1730	0
1731	0
1732	0
1733	0
1734	0
1735	0
1736	0
1737	0
1738	0
1739	0
1740	0
1741	0
1742	0
1743	0
1744	0
1745	0
1746	0
1747	0
1748	0
1749	0
1750	0
1751	0
1752	0
1753	0
1754	0
1755	0
1756	0
1757	0
1758	0
1759	0
1760	0
1761	0
1762	0
1763	0
1764	0
1765	0
1766	0
1767	0
1768	0
1769	0
1770	0
1771	0
1772	0
1773	0
1774	0
1775	0
1776	0
1777	0
1778	0
1779	0
1780	0
1781	0
1782	0
1783	0
1784	0
1785	0
1786	0
1787	0
1788	0
1789	0
1790	0
1791	0
1792	0
1793	7ffff2863423
1794	7ffff2863577
1795	7ffff2863588
1796	7ffff28635bb
1797	7ffff286383b
1798	7ffff2863892
1799	7ffff28638b3
1800	7ffff28639cb
1801	7ffff2863adc
1802	0
1803	7ffff2863c1c
1804	0
1805	7ffff2863cf7
1806	7ffff28643c9
1807	7ffff28644a3
1808	7ffff2864738
1809	7ffff2864766
1810	7ffff28648ef
1811	7ffff2864909
1812	7ffff286498b
1813	7ffff28649bb
1814	7ffff28649eb
1815	7ffff2864a1b
1816	7ffff2864a4b
1817	7ffff2864a7b
1818	7ffff2864aab
1819	7ffff2864adb
1820	7ffff2864b0b
1821	7ffff2864b3f
1822	7ffff2864bf2
1823	7ffff2864c51
1824	0
1825	7ffff2864da2
1826	0
1827	7ffff2864ea3
1828	7ffff2864eee
1829	0
1830	0
1831	0
1832	7ffff2864f8d
1833	0
1834	0
1835	7ffff2865028
1836	0
1837	0
1838	7ffff28650db
1839	7ffff286513b
1840	0
1841	7ffff28651e7
1842	0
1843	0
1844	0
1845	0
1846	0
1847	0
1848	0
1849	0
1850	0
1851	0
1852	0
1853	0
1854	0
1855	0
1856	0
1857	0
1858	0
1859	0
1860	0
1861	0
1862	0
1863	0
1864	0
1865	0
1866	0
1867	0
1868	0
1869	0
1870	0
1871	0
1872	0
1873	0
1874	0
1875	0
1876	0
1877	0
1878	0
1879	0
1880	0
1881	0
1882	0
1883	0
1884	0
1885	0
1886	0
1887	0
1888	0
1889	0
1890	0
1891	0
1892	0
1893	0
1894	0
1895	0
1896	0
1897	0
1898	0
1899	0
1900	0
1901	0
1902	0
1903	0
1904	0
1905	0
1906	0
1907	0
1908	0
1909	0
1910	0
1911	0
1912	0
1913	0
1914	0
1915	0
1916	0
1917	0
1918	0
1919	0
1920	0
1921	0
1922	0
1923	0
1924	0
1925	0
1926	0
1927	0
1928	0
1929	0
1930	0
1931	0
1932	0
1933	0
1934	0
1935	0
1936	0
1937	0
1938	0
1939	0
1940	0
1941	7ffff2867d2b
1942	7ffff2867f9d
1943	0
1944	7ffff286810e
1945	0
1946	0
1947	7ffff28681ed
1948	0
1949	0
1950	0
1951	0
1952	0
1953	0
1954	0
1955	0
1956	0
1957	0
1958	0
1959	0
1960	0
1961	0
1962	0
1963	0
1964	0
1965	0
1966	0
1967	0
1968	0
1969	0
1970	0
1971	0
1972	0
1973	0
1974	0
1975	0
1976	0
1977	0
1978	0
1979	0
1980	0
1981	0
1982	0
1983	0
1984	0
1985	0
1986	0
1987	0
1988	0
1989	0
1990	0
1991	0
1992	0
1993	0
1994	0
1995	0
1996	0
1997	0
1998	0
1999	0
2000	0
[truncated: 531,457 more rows]
