# Supplementary material for: Coverage-guided differential testing of TLS implementations based on syntax mutation
Source: PLoS One. 2022 Jan 24;17(1):e0262176. doi: 10.1371/journal.pone.0262176 (PMC8786154; doi:10.1371/journal.pone.0262176)
Supplement: S1 Code — (ZIP) [file pone.0262176.s002.zip › CGDTSM/handshake/Readme.md]

# SSL/TLS Verification of Certificate Chains
In this example, we focus the differential testing to the verification behavior
of the following three major SSL/TLS libraries:

* OpenSSL 1.0.2h
* LibreSSL 2.4.0
* BoringSSL (git commit version: f0451ca3)

# Build Instructions

Normally all dependencies should have been installed if you run the setup.sh
script under build_helpers. If so, just type

```
make nezha
make
```

If you want to manually install dependencies, try the following

```
sudo apt-get -y install golang-go libgcrypt-dev
```
From the repo directory root, run the following script:
```
./utils/build_helpers/build_sslcert.sh
```

and subsequently
```
make nezha
make
```

### NEZHA run options
```
$ ./diff.der -help=1
...
    fhash_min            	80	[NEW] Minimum threshold for difference bucketing (ssdeep-based fuzzy hash).
    log_unique           	1	[NEW] Log only unique differences.
    diff_union           	1	[NEW] FITNESS: Union (global) coverage.
    diff_pdcoarse        	0	[NEW] FITNESS: Path diversity (coarse).
    diff_pdfine          	0	[NEW] FITNESS: Path Diversity (fine).
    diff_od              	0	[NEW] FITNESS: Output diversity (return values).
...
```

# Sample run
To give NEZHA a try, simply run

```
make test
```

You should be seeing outputs in out/

In particular, for an output
```
./out/14000_0_14000_f4d1f_eaccd_5746d_6806_79774d75933b894abbd5a7044846df1fa21fb04a
```
the first three numbers separated by underscores are the return values
for each of the SSL libraries for this input (using the root certificates
listed in certs/) and the following three numbers are prefixes of the respective
fuzzy hashes for the coverage of this input on each application. The final hash
is the hash of the input itself. Using that hash, one can see what was the
input before the mutation that triggered the discrepancy
```
./out/79774d75933b894abbd5a7044846df1fa21fb04a_BeforeMutationWas_da8f139fb27befc9fb1105b58fd8fb6406e9cc3b
```
so that an analyst can perform delta-debugging using these inputs

# Certificate generation
You can use your own certicates for testing. Normally these should be placed
under /etc/ssl/certs, but you may modify the drivers to read the certificates
accordingly to your setup.
If you want to generate your own certificates for testing you may simply type
```
make certs
```
