# Supplementary material for: Coverage-guided differential testing of TLS implementations based on syntax mutation
Source: PLoS One. 2022 Jan 24;17(1):e0262176. doi: 10.1371/journal.pone.0262176 (PMC8786154; doi:10.1371/journal.pone.0262176)
Supplement: S1 Code — (ZIP) [file pone.0262176.s002.zip › CGDTSM/Fuzzer/build.sh]

#!/bin/bash
LIBFUZZER_SRC_DIR=$(dirname $0)
CXX="${CXX:-clang}"
ROOT_DIR="/home/pany/tls-diff-testing/tls-diff-testing"

for f in $LIBFUZZER_SRC_DIR/*.cpp; do
  if [ $f == "./FuzzerLoop.cpp" ]
  then
    echo "$CXX -I$ROOT_DIR/bitman/inc -I$ROOT_DIR/cryptoman/inc -I$ROOT_DIR/middleman/inc -I$ROOT_DIR/../ -g -O2 -fno-omit-frame-pointer -std=c++11 $f -c &"
    $CXX -I$ROOT_DIR/bitman/inc -I$ROOT_DIR/cryptoman/inc -I$ROOT_DIR/middleman/inc -I$ROOT_DIR/../ -g -O0 -fno-omit-frame-pointer -std=c++11 $f -c &
  else
    $CXX -g -O0 -fno-omit-frame-pointer -std=c++11 $f -c &
  fi
done
wait
rm -f libFuzzer.a
ar ru libFuzzer.a Fuzzer*.o
rm -f Fuzzer*.o
