# Supplementary material for: Coverage-guided differential testing of TLS implementations based on syntax mutation
Source: PLoS One. 2022 Jan 24;17(1):e0262176. doi: 10.1371/journal.pone.0262176 (PMC8786154; doi:10.1371/journal.pone.0262176)
Supplement: S1 Code — (ZIP) [file pone.0262176.s002.zip › CGDTSM/Fuzzer/FuzzerUtilLinux.cpp]

//===- FuzzerUtilLinux.cpp - Misc utils for Linux. ------------------------===//
//
//                     The LLVM Compiler Infrastructure
//
// This file is distributed under the University of Illinois Open Source
// License. See LICENSE.TXT for details.
//
//===----------------------------------------------------------------------===//
// Misc utils for Linux.
//===----------------------------------------------------------------------===//
#include "FuzzerDefs.h"
#if LIBFUZZER_LINUX

#include <stdlib.h>

namespace fuzzer {

int ExecuteCommand(const std::string &Command) {
  return system(Command.c_str());
}

} // namespace fuzzer

#endif // LIBFUZZER_LINUX
