# Supplementary material for: Coverage-guided differential testing of TLS implementations based on syntax mutation
Source: PLoS One. 2022 Jan 24;17(1):e0262176. doi: 10.1371/journal.pone.0262176 (PMC8786154; doi:10.1371/journal.pone.0262176)
Supplement: S1 Code — (ZIP) [file pone.0262176.s002.zip › CGDTSM/Fuzzer/FuzzerTracePC.h]

//===- FuzzerTracePC.h - Internal header for the Fuzzer ---------*- C++ -* ===//
//
//                     The LLVM Compiler Infrastructure
//
// This file is distributed under the University of Illinois Open Source
// License. See LICENSE.TXT for details.
//
//===----------------------------------------------------------------------===//
// fuzzer::TracePC
//===----------------------------------------------------------------------===//

#ifndef LLVM_FUZZER_TRACE_PC
#define LLVM_FUZZER_TRACE_PC

#include "FuzzerDefs.h"
#include "FuzzerDictionary.h"
#include "FuzzerExtFunctions.h"
#include "FuzzerValueBitMap.h"

#include <set>
#include <unordered_set>
#include <vector>

namespace fuzzer {

// TableOfRecentCompares (TORC) remembers the most recently performed
// comparisons of type T.
// We record the arguments of CMP instructions in this table unconditionally
// because it seems cheaper this way than to compute some expensive
// conditions inside __sanitizer_cov_trace_cmp*.
// After the unit has been executed we may decide to use the contents of
// this table to populate a Dictionary.
template<class T, size_t kSizeT>
struct TableOfRecentCompares {
  static const size_t kSize = kSizeT;
  struct Pair {
    T A, B;
  };
  ATTRIBUTE_NO_SANITIZE_ALL
  void Insert(size_t Idx, const T &Arg1, const T &Arg2) {
    Idx = Idx % kSize;
    Table[Idx].A = Arg1;
    Table[Idx].B = Arg2;
  }

  Pair Get(size_t I) { return Table[I % kSize]; }

  Pair Table[kSize];
};

template <size_t kSizeT>
struct MemMemTable {
  static const size_t kSize = kSizeT;
  Word MemMemWords[kSize];
  Word EmptyWord;

  void Add(const uint8_t *Data, size_t Size) {
    if (Size <= 2) return;
    Size = std::min(Size, Word::GetMaxSize());
    size_t Idx = SimpleFastHash(Data, Size) % kSize;
    MemMemWords[Idx].Set(Data, Size);
  }
  const Word &Get(size_t Idx) {
    for (size_t i = 0; i < kSize; i++) {
      const Word &W = MemMemWords[(Idx + i) % kSize];
      if (W.size()) return W;
    }
    EmptyWord.Set(nullptr, 0);
    return EmptyWord;
  }
};

struct VectorIntHash {
  size_t operator()(const std::vector<int>& v) const {
    std::hash<int> hasher;
    size_t seed = 0;
    for (int i : v) {
      seed ^= hasher(i) + 0x9e3779b9 + (seed << 6) + (seed >> 2);
    }
    return seed;
  }
};
using SetOfIntVectors = std::unordered_set<std::vector<int>, VectorIntHash>;

class TracePC {
 public:
  static const size_t kNumPCs = 1 << 21;
  // How many bits of PC are used from __sanitizer_cov_trace_pc.
  static const size_t kTracePcBits = 18;

  void HandleInit(uint32_t *Start, uint32_t *Stop);
  void HandleInline8bitCountersInit(uint8_t *Start, uint8_t *Stop);
  void HandleCallerCallee(uintptr_t Caller, uintptr_t Callee);
  template <class T> void HandleCmp(uintptr_t PC, T Arg1, T Arg2);
  size_t GetTotalPCCoverage();
  void ResetCoverage(); //change on 11.6
  void SetUseCounters(bool UC) { UseCounters = UC; }
  void SetUseValueProfile(bool VP) { UseValueProfile = VP; }
  void SetPrintNewPCs(bool P) { DoPrintNewPCs = P; }
  template <class Callback> void CollectFeatures(Callback CB) const;

  void ResetMaps() {
    ValueProfileMap.Reset();
    memset(Counters(), 0, GetNumPCs());
    ClearExtraCounters();
  }

  void UpdateFeatureSet(size_t CurrentElementIdx, size_t CurrentElementSize);
  void PrintFeatureSet();

  void PrintModuleInfo();

  void PrintCoverage();
  void DumpCoverage();

  void AddValueForMemcmp(void *caller_pc, const void *s1, const void *s2,
                         size_t n, bool StopAtZero);

  TableOfRecentCompares<uint32_t, 32> TORC4;
  TableOfRecentCompares<uint64_t, 32> TORC8;
  TableOfRecentCompares<Word, 32> TORCW;
  MemMemTable<1024> MMT;

  void PrintNewPCs();
  void InitializePrintNewPCs();
  void InitializeDiffCallbacks(ExternalFunctions *EF);
  size_t GetNumPCs() const {
    return NumGuards == 0 ? (1 << kTracePcBits) : Min(kNumPCs, NumGuards + 1);
  }
  uintptr_t GetPC(size_t Idx) {
    assert(Idx < GetNumPCs());
    return PCs()[Idx];
  }
  uintptr_t *PCs() const;
  std::vector<int> OutputDiffVec;
  UserCallbacks *UC;
  bool NewOutputDiff();
  bool NewOutputDiff_change();
  bool NewTraceDiff(std::vector<int>& feature_v);
  bool NewCoverage();
  size_t ModuleNum[10];
private:
  bool UseCounters = false;
  bool UseValueProfile = false;
  bool DoPrintNewPCs = false;

  struct Module {
    uint32_t *Start, *Stop;
  };

  Module Modules[4096];
  size_t NumModules;  // linker-initialized.
  size_t NumGuards;  // linker-initialized.

  struct { uint8_t *Start, *Stop; } ModuleCounters[4096];
  size_t NumModulesWithInline8bitCounters;  // linker-initialized.
  size_t NumInline8bitCounters;
  
  uint8_t *Counters() const;
  

  std::set<uintptr_t> *PrintedPCs;

  ValueBitMap ValueProfileMap;
  SetOfIntVectors FeatureTraceDiff;
  SetOfIntVectors OutputTraceDiff;
};

template <class Callback> // void Callback(size_t Idx, uint8_t Value);
ATTRIBUTE_NO_SANITIZE_ALL
void ForEachNonZeroByte(const uint8_t *Begin, const uint8_t *End,
                        size_t FirstFeature, Callback Handle8bitCounter) {
  typedef uintptr_t LargeType;
  const size_t Step = sizeof(LargeType) / sizeof(uint8_t);
  const size_t StepMask = Step - 1;
  auto P = Begin;
  // Iterate by 1 byte until either the alignment boundary or the end.
  for (; reinterpret_cast<uintptr_t>(P) & StepMask && P < End; P++)
    if (uint8_t V = *P)
      Handle8bitCounter(FirstFeature + P - Begin, V);

  // Iterate by Step bytes at a time.
  for (; P < End; P += Step)
    if (LargeType Bundle = *reinterpret_cast<const LargeType *>(P))
      for (size_t I = 0; I < Step; I++, Bundle >>= 8)
        if (uint8_t V = Bundle & 0xff)
          Handle8bitCounter(FirstFeature + P - Begin + I, V);

  // Iterate by 1 byte until the end.
  for (; P < End; P++)
    if (uint8_t V = *P)
      Handle8bitCounter(FirstFeature + P - Begin, V);
}

template <class Callback>  // bool Callback(size_t Feature)
ATTRIBUTE_NO_SANITIZE_ALL
__attribute__((noinline))
void TracePC::CollectFeatures(Callback HandleFeature) const {
  uint8_t *Counters = this->Counters();
  size_t N = GetNumPCs();
  auto Handle8bitCounter = [&](size_t Idx, uint8_t Counter) {
    assert(Counter);
    unsigned Bit = 0;
    /**/ if (Counter >= 128) Bit = 7;
    else if (Counter >= 32) Bit = 6;
    else if (Counter >= 16) Bit = 5;
    else if (Counter >= 8) Bit = 4;
    else if (Counter >= 4) Bit = 3;
    else if (Counter >= 3) Bit = 2;
    else if (Counter >= 2) Bit = 1;
    HandleFeature(Idx * 8 + Bit);
  };

  size_t FirstFeature = 0;
  ForEachNonZeroByte(Counters, Counters + N, FirstFeature, Handle8bitCounter);
  FirstFeature += N * 8;
  for (size_t i = 0; i < NumModulesWithInline8bitCounters; i++) {
    ForEachNonZeroByte(ModuleCounters[i].Start, ModuleCounters[i].Stop,
                       FirstFeature, Handle8bitCounter);
    FirstFeature += 8 * (ModuleCounters[i].Stop - ModuleCounters[i].Start);
  }

  ForEachNonZeroByte(ExtraCountersBegin(), ExtraCountersEnd(), FirstFeature,
                     Handle8bitCounter);

  if (UseValueProfile)
    ValueProfileMap.ForEach([&](size_t Idx) {
      HandleFeature(N * 8 + Idx);
    });
}

extern TracePC TPC;

}  // namespace fuzzer

#endif  // LLVM_FUZZER_TRACE_PC
