# Supplementary material for: Coverage-guided differential testing of TLS implementations based on syntax mutation
Source: PLoS One. 2022 Jan 24;17(1):e0262176. doi: 10.1371/journal.pone.0262176 (PMC8786154; doi:10.1371/journal.pone.0262176)
Supplement: S1 Code — (ZIP) [file pone.0262176.s002.zip › CGDTSM/Fuzzer/FuzzerSHA1.h]

//===- FuzzerSHA1.h - Internal header for the SHA1 utils --------*- C++ -* ===//
//
//                     The LLVM Compiler Infrastructure
//
// This file is distributed under the University of Illinois Open Source
// License. See LICENSE.TXT for details.
//
//===----------------------------------------------------------------------===//
// SHA1 utils.
//===----------------------------------------------------------------------===//

#ifndef LLVM_FUZZER_SHA1_H
#define LLVM_FUZZER_SHA1_H

#include "FuzzerDefs.h"
#include <cstddef>
#include <stdint.h>

namespace fuzzer {

// Private copy of SHA1 implementation.
static const int kSHA1NumBytes = 20;

// Computes SHA1 hash of 'Len' bytes in 'Data', writes kSHA1NumBytes to 'Out'.
void ComputeSHA1(const uint8_t *Data, size_t Len, uint8_t *Out);

std::string Sha1ToString(const uint8_t Sha1[kSHA1NumBytes]);

std::string Hash(const Unit &U);

}  // namespace fuzzer

#endif  // LLVM_FUZZER_SHA1_H
