# Supplementary material for: Coverage-guided differential testing of TLS implementations based on syntax mutation
Source: PLoS One. 2022 Jan 24;17(1):e0262176. doi: 10.1371/journal.pone.0262176 (PMC8786154; doi:10.1371/journal.pone.0262176)
Supplement: S1 Code — (ZIP) [file pone.0262176.s002.zip › CGDTSM/Fuzzer/FuzzerOptions.h]

//
//                     The LLVM Compiler Infrastructure
//
// This file is distributed under the University of Illinois Open Source
// License. See LICENSE.TXT for details.
//
//===----------------------------------------------------------------------===//
// fuzzer::FuzzingOptions
//===----------------------------------------------------------------------===//

#ifndef LLVM_FUZZER_OPTIONS_H
#define LLVM_FUZZER_OPTIONS_H

#include "FuzzerDefs.h"

namespace fuzzer {

struct FuzzingOptions {
  int Verbosity = 1;
  size_t MaxLen = 0;
  bool ExperimentalLenControl = false;
  int UnitTimeoutSec = 300;
  int TimeoutExitCode = 77;
  int ErrorExitCode = 77;
  int MaxTotalTimeSec = 0;
  int RssLimitMb = 0;
  bool DoCrossOver = true;
  bool DifferentialMode = false;
  int MutateDepth = 5;
  bool UseCounters = false;
  bool UseIndirCalls = true;
  bool UseMemmem = true;
  bool UseCmp = false;
  bool UseValueProfile = false;
  bool Shrink = false;
  bool ReduceInputs = false;
  int ReloadIntervalSec = 1;
  bool ShuffleAtStartUp = true;
  bool PreferSmall = true;
  size_t MaxNumberOfRuns = -1L;
  int ReportSlowUnits = 10;
  bool OnlyASCII = false;
  std::string OutputCorpus;
  std::string ArtifactPrefix = "./";
  std::string ExactArtifactPath;
  std::string ExitOnSrcPos;
  std::string ExitOnItem;
  bool SaveArtifacts = true;
  bool PrintNEW = true; // Print a status line when new units are found;
  bool PrintNewCovPcs = false;
  bool PrintFinalStats = false;
  bool PrintCorpusStats = false;
  bool PrintCoverage = false;
  bool DumpCoverage = false;
  bool DetectLeaks = true;
  int  TraceMalloc = 0;
  bool Deduplicate = false;
  bool HandleAbrt = false;
  bool HandleBus = false;
  bool HandleFpe = false;
  bool HandleIll = false;
  bool HandleInt = false;
  bool HandleSegv = false;
  bool HandleTerm = false;
  bool HandleXfsz = false;
};

}  // namespace fuzzer

#endif  // LLVM_FUZZER_OPTIONS_H
