# Supplementary material for: Coverage-guided differential testing of TLS implementations based on syntax mutation
Source: PLoS One. 2022 Jan 24;17(1):e0262176. doi: 10.1371/journal.pone.0262176 (PMC8786154; doi:10.1371/journal.pone.0262176)
Supplement: S1 Code — (ZIP) [file pone.0262176.s002.zip › CGDTSM/Fuzzer/FuzzerMain.cpp]

//===- FuzzerMain.cpp - main() function and flags -------------------------===//
//
//                     The LLVM Compiler Infrastructure
//
// This file is distributed under the University of Illinois Open Source
// License. See LICENSE.TXT for details.
//
//===----------------------------------------------------------------------===//
// main() and flags.
//===----------------------------------------------------------------------===//

#include "FuzzerDefs.h"

extern "C" {
// This function should be defined by the user.
int LLVMFuzzerTestOneInput(const uint8_t *Data, size_t Size);
}  // extern "C"

int main(int argc, char **argv) {
  return fuzzer::FuzzerDriver(&argc, &argv, LLVMFuzzerTestOneInput);
}
