# Supplementary material for: Coverage-guided differential testing of TLS implementations based on syntax mutation
Source: PLoS One. 2022 Jan 24;17(1):e0262176. doi: 10.1371/journal.pone.0262176 (PMC8786154; doi:10.1371/journal.pone.0262176)
Supplement: S1 Code — (ZIP) [file pone.0262176.s002.zip › CGDTSM/Fuzzer/FuzzerFlags.def]

//===- FuzzerFlags.def - Run-time flags -------------------------*- C++ -* ===//
//
//                     The LLVM Compiler Infrastructure
//
// This file is distributed under the University of Illinois Open Source
// License. See LICENSE.TXT for details.
//
//===----------------------------------------------------------------------===//
// Flags. FUZZER_FLAG_INT/FUZZER_FLAG_STRING macros should be defined at the
// point of inclusion. We are not using any flag parsing library for better
// portability and independence.
//===----------------------------------------------------------------------===//
FUZZER_FLAG_INT(verbosity, 1, "Verbosity level.")
FUZZER_FLAG_UNSIGNED(seed, 0, "Random seed. If 0, seed is generated.")
FUZZER_FLAG_INT(runs, -1,
            "Number of individual test runs (-1 for infinite runs).")
FUZZER_FLAG_INT(max_len, 0, "Maximum length of the test input. "
    "If 0, libFuzzer tries to guess a good value based on the corpus "
    "and reports it. ")
FUZZER_FLAG_INT(experimental_len_control, 0, "experimental flag")
FUZZER_FLAG_INT(cross_over, 1, "If 1, cross over inputs.")
FUZZER_FLAG_INT(mutate_depth, 5,
            "Apply this number of consecutive mutations to each input.")
FUZZER_FLAG_INT(shuffle, 1, "Shuffle inputs at startup")
FUZZER_FLAG_INT(prefer_small, 1,
    "If 1, always prefer smaller inputs during the corpus shuffle.")
FUZZER_FLAG_INT(
    timeout, 1200,
    "Timeout in seconds (if positive). "
    "If one unit runs more than this number of seconds the process will abort.")
FUZZER_FLAG_INT(error_exitcode, 77, "When libFuzzer itself reports a bug "
  "this exit code will be used.")
FUZZER_FLAG_INT(timeout_exitcode, 77, "When libFuzzer reports a timeout "
  "this exit code will be used.")
FUZZER_FLAG_INT(max_total_time, 0, "If positive, indicates the maximal total "
                                   "time in seconds to run the fuzzer.")
FUZZER_FLAG_INT(help, 0, "Print help.")
FUZZER_FLAG_INT(merge, 0, "If 1, the 2-nd, 3-rd, etc corpora will be "
  "merged into the 1-st corpus. Only interesting units will be taken. "
  "This flag can be used to minimize a corpus.")
FUZZER_FLAG_STRING(merge_control_file, "internal flag")
FUZZER_FLAG_STRING(save_coverage_summary, "Experimental:"
                   " save coverage summary to a given file."
                   " Used with -merge=1")
FUZZER_FLAG_STRING(load_coverage_summary, "Experimental:"
                   " load coverage summary from a given file."
                   " Treat this coverage as belonging to the first corpus. "
                   " Used with -merge=1")
FUZZER_FLAG_INT(minimize_crash, 0, "If 1, minimizes the provided"
  " crash input. Use with -runs=N or -max_total_time=N to limit "
  "the number attempts."
  " Use with -exact_artifact_path to specify the output."
  " Combine with ASAN_OPTIONS=dedup_token_length=3 (or similar) to ensure that"
  " the minimized input triggers the same crash."
  )
FUZZER_FLAG_INT(cleanse_crash, 0, "If 1, tries to cleanse the provided"
  " crash input to make it contain fewer original bytes."
  " Use with -exact_artifact_path to specify the output."
  )
FUZZER_FLAG_INT(minimize_crash_internal_step, 0, "internal flag")
FUZZER_FLAG_INT(use_counters, 1, "Use coverage counters")
FUZZER_FLAG_INT(use_indir_calls, 1, "Use indirect caller-callee counters")
FUZZER_FLAG_INT(use_memmem, 1,
                "Use hints from intercepting memmem, strstr, etc")
FUZZER_FLAG_INT(use_value_profile, 0,
                "Experimental. Use value profile to guide fuzzing.")
FUZZER_FLAG_INT(use_cmp, 1, "Use CMP traces to guide mutations")
FUZZER_FLAG_INT(shrink, 0, "Experimental. Try to shrink corpus inputs.")
FUZZER_FLAG_INT(reduce_inputs, 0, "Experimental. "
  "Try to reduce the size of inputs wile preserving their full feature sets")
FUZZER_FLAG_UNSIGNED(jobs, 0, "Number of jobs to run. If jobs >= 1 we spawn"
                          " this number of jobs in separate worker processes"
                          " with stdout/stderr redirected to fuzz-JOB.log.")
FUZZER_FLAG_UNSIGNED(workers, 0,
            "Number of simultaneous worker processes to run the jobs."
            " If zero, \"min(jobs,NumberOfCpuCores()/2)\" is used.")
FUZZER_FLAG_INT(reload, 1,
                "Reload the main corpus every <N> seconds to get new units"
                " discovered by other processes. If 0, disabled")
FUZZER_FLAG_INT(report_slow_units, 10,
    "Report slowest units if they run for more than this number of seconds.")
FUZZER_FLAG_INT(only_ascii, 0,
                "If 1, generate only ASCII (isprint+isspace) inputs.")
FUZZER_FLAG_STRING(dict, "Experimental. Use the dictionary file.")
FUZZER_FLAG_INT(diff_mode, 0, "Experimental. Perform differential fuzzing.")
FUZZER_FLAG_STRING(artifact_prefix, "Write fuzzing artifacts (crash, "
                                    "timeout, or slow inputs) as "
                                    "$(artifact_prefix)file")
FUZZER_FLAG_STRING(exact_artifact_path,
                   "Write the single artifact on failure (crash, timeout) "
                   "as $(exact_artifact_path). This overrides -artifact_prefix "
                   "and will not use checksum in the file name. Do not "
                   "use the same path for several parallel processes.")
FUZZER_FLAG_INT(print_pcs, 0, "If 1, print out newly covered PCs.")
FUZZER_FLAG_INT(print_final_stats, 0, "If 1, print statistics at exit.")
FUZZER_FLAG_INT(print_corpus_stats, 0,
  "If 1, print statistics on corpus elements at exit.")
FUZZER_FLAG_INT(print_coverage, 0, "If 1, print coverage information as text"
                                   " at exit.")
FUZZER_FLAG_INT(dump_coverage, 0, "If 1, dump coverage information as a"
                                  " .sancov file at exit.")
FUZZER_FLAG_INT(handle_segv, 1, "If 1, try to intercept SIGSEGV.")
FUZZER_FLAG_INT(handle_bus, 1, "If 1, try to intercept SIGBUS.")
FUZZER_FLAG_INT(handle_abrt, 1, "If 1, try to intercept SIGABRT.")
FUZZER_FLAG_INT(handle_ill, 1, "If 1, try to intercept SIGILL.")
FUZZER_FLAG_INT(handle_fpe, 1, "If 1, try to intercept SIGFPE.")
FUZZER_FLAG_INT(handle_int, 1, "If 1, try to intercept SIGINT.")
FUZZER_FLAG_INT(handle_term, 1, "If 1, try to intercept SIGTERM.")
FUZZER_FLAG_INT(handle_xfsz, 1, "If 1, try to intercept SIGXFSZ.")
FUZZER_FLAG_INT(close_fd_mask, 0, "If 1, close stdout at startup; "
    "if 2, close stderr; if 3, close both. "
    "Be careful, this will also close e.g. asan's stderr/stdout.")
FUZZER_FLAG_INT(detect_leaks, 1, "If 1, and if LeakSanitizer is enabled "
    "try to detect memory leaks during fuzzing (i.e. not only at shut down).")
FUZZER_FLAG_INT(trace_malloc, 0, "If >= 1 will print all mallocs/frees. "
    "If >= 2 will also print stack traces.")
FUZZER_FLAG_INT(rss_limit_mb, 2048, "If non-zero, the fuzzer will exit upon"
    "reaching this limit of RSS memory usage.")
FUZZER_FLAG_STRING(exit_on_src_pos, "Exit if a newly found PC originates"
    " from the given source location. Example: -exit_on_src_pos=foo.cc:123. "
    "Used primarily for testing libFuzzer itself.")
FUZZER_FLAG_STRING(exit_on_item, "Exit if an item with a given sha1 sum"
    " was added to the corpus. "
    "Used primarily for testing libFuzzer itself.")
FUZZER_FLAG_INT(ignore_remaining_args, 0, "If 1, ignore all arguments passed "
                "after this one. Useful for fuzzers that need to do their own "
                "argument parsing.")

FUZZER_FLAG_STRING(run_equivalence_server, "Experimental")
FUZZER_FLAG_STRING(use_equivalence_server, "Experimental")
FUZZER_FLAG_INT(analyze_dict, 0, "Experimental")
FUZZER_FLAG_INT(deduplicate, 0, "If 1, deduplicate the diffs")
FUZZER_DEPRECATED_FLAG(exit_on_first)
FUZZER_DEPRECATED_FLAG(save_minimized_corpus)
FUZZER_DEPRECATED_FLAG(sync_command)
FUZZER_DEPRECATED_FLAG(sync_timeout)
FUZZER_DEPRECATED_FLAG(test_single_input)
FUZZER_DEPRECATED_FLAG(drill)
FUZZER_DEPRECATED_FLAG(truncate_units)
FUZZER_DEPRECATED_FLAG(output_csv)
