# Supplementary material for: Coverage-guided differential testing of TLS implementations based on syntax mutation
Source: PLoS One. 2022 Jan 24;17(1):e0262176. doi: 10.1371/journal.pone.0262176 (PMC8786154; doi:10.1371/journal.pone.0262176)
Supplement: S1 Code — (ZIP) [file pone.0262176.s002.zip › CGDTSM/Fuzzer/FuzzerExtFunctionsWeak.cpp]

//===- FuzzerExtFunctionsWeak.cpp - Interface to external functions -------===//
//
//                     The LLVM Compiler Infrastructure
//
// This file is distributed under the University of Illinois Open Source
// License. See LICENSE.TXT for details.
//
//===----------------------------------------------------------------------===//
// Implementation for Linux. This relies on the linker's support for weak
// symbols. We don't use this approach on Apple platforms because it requires
// clients of LibFuzzer to pass ``-U _<symbol_name>`` to the linker to allow
// weak symbols to be undefined. That is a complication we don't want to expose
// to clients right now.
//===----------------------------------------------------------------------===//
#include "FuzzerDefs.h"
#if LIBFUZZER_LINUX

#include "FuzzerExtFunctions.h"
#include "FuzzerIO.h"

extern "C" {
// Declare these symbols as weak to allow them to be optionally defined.
#define EXT_FUNC(NAME, RETURN_TYPE, FUNC_SIG, WARN)                            \
  __attribute__((weak)) RETURN_TYPE NAME FUNC_SIG

#include "FuzzerExtFunctions.def"

#undef EXT_FUNC
}

using namespace fuzzer;

static void CheckFnPtr(void *FnPtr, const char *FnName, bool WarnIfMissing) {
  if (FnPtr == nullptr && WarnIfMissing) {
    Printf("WARNING: Failed to find function \"%s\".\n", FnName);
  }
}

namespace fuzzer {

ExternalFunctions::ExternalFunctions() {
#define EXT_FUNC(NAME, RETURN_TYPE, FUNC_SIG, WARN)                            \
  this->NAME = ::NAME;                                                         \
  CheckFnPtr(reinterpret_cast<void *>(reinterpret_cast<uintptr_t>(::NAME)),    \
             #NAME, WARN);

#include "FuzzerExtFunctions.def"

#undef EXT_FUNC
}

} // namespace fuzzer

#endif // LIBFUZZER_LINUX
