# Supplementary material for: Coverage-guided differential testing of TLS implementations based on syntax mutation
Source: PLoS One. 2022 Jan 24;17(1):e0262176. doi: 10.1371/journal.pone.0262176 (PMC8786154; doi:10.1371/journal.pone.0262176)
Supplement: S1 Code — (ZIP) [file pone.0262176.s002.zip › CGDTSM/Fuzzer/FuzzerExtFunctions.def]

//===- FuzzerExtFunctions.def - External functions --------------*- C++ -* ===//
//
//                     The LLVM Compiler Infrastructure
//
// This file is distributed under the University of Illinois Open Source
// License. See LICENSE.TXT for details.
//
//===----------------------------------------------------------------------===//
// This defines the external function pointers that
// ``fuzzer::ExternalFunctions`` should contain and try to initialize.  The
// EXT_FUNC macro must be defined at the point of inclusion. The signature of
// the macro is:
//
// EXT_FUNC(<name>, <return_type>, <function_signature>, <warn_if_missing>)
//===----------------------------------------------------------------------===//

// Optional user functions
EXT_FUNC(LLVMFuzzerInitialize, int, (int *argc, char ***argv), false);
EXT_FUNC(LLVMFuzzerCustomMutator, size_t,
         (uint8_t * Data, size_t Size, size_t MaxSize, unsigned int Seed),
         false);
EXT_FUNC(LLVMFuzzerCustomCrossOver, size_t,
         (const uint8_t * Data1, size_t Size1,
          const uint8_t * Data2, size_t Size2,
          uint8_t * Out, size_t MaxOutSize, unsigned int Seed),
         false);
EXT_FUNC(LLVMFuzzerCustomCallbacks, UserCallbacks *, (void), false);

// Sanitizer functions
EXT_FUNC(__lsan_enable, void, (), false);
EXT_FUNC(__lsan_disable, void, (), false);
EXT_FUNC(__lsan_do_recoverable_leak_check, int, (), false);
EXT_FUNC(__sanitizer_install_malloc_and_free_hooks, int,
         (void (*malloc_hook)(const volatile void *, size_t),
          void (*free_hook)(const volatile void *)),
         false);
EXT_FUNC(__sanitizer_print_memory_profile, int, (size_t, size_t), false);
EXT_FUNC(__sanitizer_print_stack_trace, void, (), true);
EXT_FUNC(__sanitizer_symbolize_pc, void,
         (void *, const char *fmt, char *out_buf, size_t out_buf_size), false);
EXT_FUNC(__sanitizer_get_module_and_offset_for_pc, int,
         (void *pc, char *module_path,
         size_t module_path_len,void **pc_offset), false);
EXT_FUNC(__sanitizer_set_death_callback, void, (void (*)(void)), true);
EXT_FUNC(__sanitizer_set_report_fd, void, (void*), false);
EXT_FUNC(__sanitizer_dump_coverage, void, (const uintptr_t *, uintptr_t),
         false);
EXT_FUNC(__sanitizer_cov_reset, void,
          (), false);
