# Supplementary material for: Coverage-guided differential testing of TLS implementations based on syntax mutation
Source: PLoS One. 2022 Jan 24;17(1):e0262176. doi: 10.1371/journal.pone.0262176 (PMC8786154; doi:10.1371/journal.pone.0262176)
Supplement: S1 Code — (ZIP) [file pone.0262176.s002.zip › CGDTSM/handshake/runtime/server.pem]

-----BEGIN CERTIFICATE-----
MIIBYTCCAQugAwIBAgIJAMPQQtUHkx+KMA0GCSqGSIb3DQEBCwUAMAwxCjAIBgNV
BAMMAWEwHhcNMTYwOTI0MjIyMDUyWhcNNDQwMjA5MjIyMDUyWjAMMQowCAYDVQQD
DAFhMFwwDQYJKoZIhvcNAQEBBQADSwAwSAJBANQHWTQ1TgPXF5ve33q6dW7pM9pK
IY06CUujGvHzm9+lVfZUBpgzbCWp1xYqmnzoFfpIdR16md5dSNCZme9W/kECAwEA
AaNQME4wHQYDVR0OBBYEFCXtEo9rkLuKGSlm0mFE4Yk/HDJVMB8GA1UdIwQYMBaA
FCXtEo9rkLuKGSlm0mFE4Yk/HDJVMAwGA1UdEwQFMAMBAf8wDQYJKoZIhvcNAQEL
BQADQQCnldOnbdNJZxBO/J+979Urg8qDp8MnlN0979AmK1P5/YzPnAF4BU7QTOTE
imS5qZ0MvziBa81nVlnnFRkIezcD
-----END CERTIFICATE-----
