# Supplementary material for: Coverage-guided differential testing of TLS implementations based on syntax mutation
Source: PLoS One. 2022 Jan 24;17(1):e0262176. doi: 10.1371/journal.pone.0262176 (PMC8786154; doi:10.1371/journal.pone.0262176)
Supplement: S1 Code — (ZIP) [file pone.0262176.s002.zip › CGDTSM/handshake/runtime/rsa_private_key.pem]

-----BEGIN RSA PRIVATE KEY-----
MIICWwIBAAKBgQDeeNIjJLODsPgghQvcldy8CmfMaeCtRJitH8AUmqXIYz3vUqn4
YaRzndDasQNFZY4gHx4HGGbXqW5cKGd5tqj+SchLfpY4z/261qnM7fsq6XfH9wtm
P653uXgvlRZViwgY7nfLPGY781jy5KyOeMhT6Eslv4HbXkMxaOlGu/Y5QwIDAQAB
AoGAOYWBx8Zoh+dM8JOV8o3pCdGi7u59Qi+XTkQEVQ97R+mpDOURv3/3llE6vCDC
mMHeUp3ZFLqRdLeBKmDkCEtbPBEH0AR/u3rfwM4TVJWwwzF/z1CWWp86JFBrMLZm
3IXPDcRrK/+f76aJO1OfPeTfZ64Cl0HXspZF9M4JQY3XSmkCQQDy7qt9YT8e8FVX
cf60ikfiLKG/MRPxtRr0UFBvMbgdEDixbwX33OezQDSOeILuF3UExmHXIKC3VJWZ
glneepetAkEA6nBmLs5GBYvSk79PyadhzvEYV+LarEuGZgPSnWLi4nhbtN6VZP0g
HyYGdo4vWGSRhBRE76HWmB5JkF8uYsPyrwJAbRRz1il7QTYi68/Y0VIh8tGdkw7D
aM2sG7WQWE1X4VzuR+WVJXWAaEFVF//Osn+/4HP/bKxO3eLSBYq9NaOQRQJAK7pL
VO+kn+Q0otpMR5Cw7aiKodnub7SmnOCZqEGJkDRi5pmdw/hyxVySWAqtSg94FOqy
8P9+x2De187pGAL0gQJAGrzxED4vNseOSOE9ZnYCUJqcm6ChsdZL0FA5js5kabWl
IoJUzoEJqzpo4H8/15F7rwUSIA6KrWLe/sTTVHkloQ==
-----END RSA PRIVATE KEY-----
