# Supplementary material for: Coverage-guided differential testing of TLS implementations based on syntax mutation
Source: PLoS One. 2022 Jan 24;17(1):e0262176. doi: 10.1371/journal.pone.0262176 (PMC8786154; doi:10.1371/journal.pone.0262176)
Supplement: S1 Code — (ZIP) [file pone.0262176.s002.zip › CGDTSM/handshake/runtime-2048/server.crt]

Certificate:
    Data:
        Version: 3 (0x2)
        Serial Number: 17349635983907020109 (0xf0c64a014b1cdd4d)
    Signature Algorithm: sha256WithRSAEncryption
        Issuer: C=NL, ST=Some-State, O=RU, OU=DS, CN=localhost
        Validity
            Not Before: Jan 24 17:17:56 2015 GMT
            Not After : Jan 24 17:17:56 2016 GMT
        Subject: C=NL, ST=Some-State, O=RU, OU=Server Dpt, CN=localhost
        Subject Public Key Info:
            Public Key Algorithm: rsaEncryption
                Public-Key: (1024 bit)
                Modulus:
                    00:c4:1a:8a:7c:8d:1a:31:0c:58:19:89:91:9c:c1:
                    af:70:e5:78:da:5b:19:41:9f:3b:4a:ce:3c:8e:ae:
                    92:80:fa:ea:f5:0b:ef:77:3e:d1:1e:63:18:91:1d:
                    1e:38:6d:c4:b7:b3:d4:94:aa:bd:a0:69:d4:48:ae:
                    e0:f3:7e:55:24:4f:7a:c1:ca:05:f7:10:65:73:39:
                    17:a8:97:a7:99:d9:cf:65:e8:ea:dd:69:59:b9:d7:
                    f9:64:ee:fa:59:fc:e4:a5:8e:32:93:ca:ac:b0:67:
                    18:2f:88:21:9f:62:78:4c:de:48:1d:d3:0b:99:0a:
                    99:05:99:15:06:ca:b6:4e:0b
                Exponent: 65537 (0x10001)
        X509v3 extensions:
            X509v3 Basic Constraints: 
                CA:FALSE
            Netscape Comment: 
                OpenSSL Generated Certificate
            X509v3 Subject Key Identifier: 
                7D:45:5C:21:9C:F3:AB:06:12:05:F7:AF:35:BC:AE:9A:46:CA:8F:D3
            X509v3 Authority Key Identifier: 
                keyid:6E:77:0B:FB:CB:B5:D8:1F:F2:1E:F4:56:2E:02:54:2F:52:9C:D5:41

    Signature Algorithm: sha256WithRSAEncryption
         7e:d0:59:01:2f:bd:a2:5a:98:d4:8f:6c:c8:80:6a:78:cf:6f:
         f4:94:a6:f4:9b:75:77:4f:99:1e:48:52:60:85:44:ab:fe:e9:
         ff:81:76:5e:82:06:a8:94:05:ef:f3:9f:ad:3a:bb:25:a9:76:
         5f:dc:a5:49:2d:d9:81:b5:b5:b4:51:1b:c8:ee:21:e1:77:f6:
         85:88:84:a4:1c:f8:0c:e0:e5:c8:30:36:ad:b9:39:f5:c7:fe:
         2e:12:63:2b:62:5c:b3:60:06:43:a3:a0:3d:c1:64:45:d9:a6:
         48:27:83:99:20:c7:f0:92:ed:22:79:e3:86:d0:bd:a0:e4:f4:
         1d:62:fa:92:49:c0:0a:5a:93:be:ad:de:8b:4a:54:c7:5f:58:
         66:5b:65:21:e2:b7:d9:ad:d3:ab:ca:ca:c0:e6:40:13:a7:60:
         53:ad:54:9c:90:77:1f:00:58:aa:af:6e:0b:9e:b0:f7:5e:97:
         30:74:6e:99:de:5b:b2:4f:47:48:4f:26:bf:98:3d:06:8c:73:
         98:0b:c9:1e:a3:67:cd:2f:c9:5b:86:28:7f:90:8d:47:be:aa:
         66:5c:9f:73:76:2c:e9:9a:04:b6:67:c0:7c:b0:0f:c4:e6:07:
         df:e0:89:dc:76:72:1a:47:59:fd:7b:24:2f:5d:35:55:12:cf:
         2b:da:ac:58
-----BEGIN CERTIFICATE-----
MIIDIjCCAgqgAwIBAgIJAPDGSgFLHN1NMA0GCSqGSIb3DQEBCwUAMFAxCzAJBgNV
BAYTAk5MMRMwEQYDVQQIDApTb21lLVN0YXRlMQswCQYDVQQKDAJSVTELMAkGA1UE
CwwCRFMxEjAQBgNVBAMMCWxvY2FsaG9zdDAeFw0xNTAxMjQxNzE3NTZaFw0xNjAx
MjQxNzE3NTZaMFgxCzAJBgNVBAYTAk5MMRMwEQYDVQQIDApTb21lLVN0YXRlMQsw
CQYDVQQKDAJSVTETMBEGA1UECwwKU2VydmVyIERwdDESMBAGA1UEAwwJbG9jYWxo
b3N0MIGfMA0GCSqGSIb3DQEBAQUAA4GNADCBiQKBgQDEGop8jRoxDFgZiZGcwa9w
5XjaWxlBnztKzjyOrpKA+ur1C+93PtEeYxiRHR44bcS3s9SUqr2gadRIruDzflUk
T3rBygX3EGVzOReol6eZ2c9l6OrdaVm51/lk7vpZ/OSljjKTyqywZxgviCGfYnhM
3kgd0wuZCpkFmRUGyrZOCwIDAQABo3sweTAJBgNVHRMEAjAAMCwGCWCGSAGG+EIB
DQQfFh1PcGVuU1NMIEdlbmVyYXRlZCBDZXJ0aWZpY2F0ZTAdBgNVHQ4EFgQUfUVc
IZzzqwYSBfevNbyumkbKj9MwHwYDVR0jBBgwFoAUbncL+8u12B/yHvRWLgJUL1Kc
1UEwDQYJKoZIhvcNAQELBQADggEBAH7QWQEvvaJamNSPbMiAanjPb/SUpvSbdXdP
mR5IUmCFRKv+6f+Bdl6CBqiUBe/zn606uyWpdl/cpUkt2YG1tbRRG8juIeF39oWI
hKQc+Azg5cgwNq25OfXH/i4SYytiXLNgBkOjoD3BZEXZpkgng5kgx/CS7SJ544bQ
vaDk9B1i+pJJwApak76t3otKVMdfWGZbZSHit9mt06vKysDmQBOnYFOtVJyQdx8A
WKqvbguesPdelzB0bpneW7JPR0hPJr+YPQaMc5gLyR6jZ80vyVuGKH+QjUe+qmZc
n3N2LOmaBLZnwHywD8TmB9/gidx2chpHWf17JC9dNVUSzyvarFg=
-----END CERTIFICATE-----
