# Supplementary material for: Coverage-guided differential testing of TLS implementations based on syntax mutation
Source: PLoS One. 2022 Jan 24;17(1):e0262176. doi: 10.1371/journal.pone.0262176 (PMC8786154; doi:10.1371/journal.pone.0262176)
Supplement: S1 Code — (ZIP) [file pone.0262176.s002.zip › CGDTSM/handshake/runtime-2048/cacert.pem]

Certificate:
    Data:
        Version: 3 (0x2)
        Serial Number: 17349635983907020108 (0xf0c64a014b1cdd4c)
    Signature Algorithm: sha256WithRSAEncryption
        Issuer: C=NL, ST=Some-State, O=RU, OU=DS, CN=localhost
        Validity
            Not Before: Jan 24 17:15:28 2015 GMT
            Not After : Jan 23 17:15:28 2018 GMT
        Subject: C=NL, ST=Some-State, O=RU, OU=DS, CN=localhost
        Subject Public Key Info:
            Public Key Algorithm: rsaEncryption
                Public-Key: (2048 bit)
                Modulus:
                    00:ce:48:c9:21:53:0d:7b:c6:d4:62:53:9e:a4:7b:
                    3e:74:b4:a1:e4:a7:1f:c8:a8:c3:42:4f:4c:5b:15:
                    e4:c9:17:b5:8a:9d:6c:94:f7:7c:43:12:bd:75:1c:
                    e1:fd:a3:5f:35:83:76:0e:48:3c:6b:9e:36:78:4b:
                    28:97:37:28:21:a8:b4:93:b8:3c:34:31:5f:61:00:
                    ea:1e:74:49:eb:97:51:5a:d9:b6:b7:3c:89:97:30:
                    ee:19:ce:47:54:da:cb:4a:f2:a8:7f:6c:ee:09:06:
                    78:93:b2:34:38:16:2d:68:3a:4c:04:8e:69:22:2c:
                    95:54:7d:73:0d:60:1a:90:b3:8b:42:d2:38:26:74:
                    64:66:04:dc:b2:11:52:2f:0f:21:71:9a:46:6b:d8:
                    db:5a:e0:a2:16:f8:2f:c3:59:20:e3:f4:61:b3:65:
                    0f:8e:62:84:42:05:2a:b9:20:e5:11:c3:b5:be:ec:
                    f5:9a:03:bf:c1:6f:c6:50:1a:50:d2:d9:f6:95:96:
                    47:b7:2c:0d:f4:c2:fa:10:a3:54:84:65:1f:ff:c7:
                    ba:94:49:f2:72:73:d8:7d:53:4b:88:a7:46:24:35:
                    6d:19:d8:de:12:c7:c0:4a:9f:36:e7:e0:8a:49:51:
                    12:03:76:ac:b7:a9:4b:42:d8:e0:1a:bc:07:25:4f:
                    8b:e5
                Exponent: 65537 (0x10001)
        X509v3 extensions:
            X509v3 Subject Key Identifier: 
                6E:77:0B:FB:CB:B5:D8:1F:F2:1E:F4:56:2E:02:54:2F:52:9C:D5:41
            X509v3 Authority Key Identifier: 
                keyid:6E:77:0B:FB:CB:B5:D8:1F:F2:1E:F4:56:2E:02:54:2F:52:9C:D5:41

            X509v3 Basic Constraints: 
                CA:TRUE
    Signature Algorithm: sha256WithRSAEncryption
         15:96:60:5d:25:b6:d0:20:92:3f:8a:4b:d9:88:46:7a:f3:4d:
         53:a3:f5:a3:42:df:e3:4e:f5:5a:28:48:4b:c7:63:82:d6:03:
         16:17:6a:5b:34:46:fd:9a:26:02:d2:c0:a0:ba:0a:e0:b1:f9:
         61:48:a2:ff:cc:d8:79:f6:0b:d8:42:4b:06:06:5a:56:86:4e:
         63:f8:5a:d1:0a:6f:8e:de:1e:08:77:95:8f:ca:12:07:10:00:
         a8:7d:8e:31:c3:38:38:0b:ba:ed:d3:1a:71:ba:85:3f:51:01:
         c0:21:c0:e8:d8:7c:8c:06:64:5c:26:0a:0d:c4:cf:d5:9f:ed:
         2e:5b:0b:c5:d1:95:98:07:5b:c9:17:97:0c:b7:7a:8b:df:b3:
         0e:19:79:ea:7c:2f:20:8d:18:a3:c9:0d:28:c3:67:2c:eb:46:
         56:70:94:d8:99:4e:b4:f9:ff:c0:e5:95:7a:04:1a:f5:ab:12:
         28:59:f5:fc:aa:1c:73:f9:f9:d0:a8:e3:35:0e:db:3c:87:95:
         33:b2:37:7e:c7:1e:b2:cd:72:42:ef:78:45:98:50:dd:57:67:
         d0:fe:0c:fd:c8:76:fe:4f:f3:1f:fe:2d:b7:06:63:31:24:12:
         34:78:5c:4f:8b:15:f7:b4:9a:a3:e2:d7:fb:6a:09:4a:86:c6:
         bb:91:2d:34
-----BEGIN CERTIFICATE-----
MIIDczCCAlugAwIBAgIJAPDGSgFLHN1MMA0GCSqGSIb3DQEBCwUAMFAxCzAJBgNV
BAYTAk5MMRMwEQYDVQQIDApTb21lLVN0YXRlMQswCQYDVQQKDAJSVTELMAkGA1UE
CwwCRFMxEjAQBgNVBAMMCWxvY2FsaG9zdDAeFw0xNTAxMjQxNzE1MjhaFw0xODAx
MjMxNzE1MjhaMFAxCzAJBgNVBAYTAk5MMRMwEQYDVQQIDApTb21lLVN0YXRlMQsw
CQYDVQQKDAJSVTELMAkGA1UECwwCRFMxEjAQBgNVBAMMCWxvY2FsaG9zdDCCASIw
DQYJKoZIhvcNAQEBBQADggEPADCCAQoCggEBAM5IySFTDXvG1GJTnqR7PnS0oeSn
H8iow0JPTFsV5MkXtYqdbJT3fEMSvXUc4f2jXzWDdg5IPGueNnhLKJc3KCGotJO4
PDQxX2EA6h50SeuXUVrZtrc8iZcw7hnOR1Tay0ryqH9s7gkGeJOyNDgWLWg6TASO
aSIslVR9cw1gGpCzi0LSOCZ0ZGYE3LIRUi8PIXGaRmvY21rgohb4L8NZIOP0YbNl
D45ihEIFKrkg5RHDtb7s9ZoDv8FvxlAaUNLZ9pWWR7csDfTC+hCjVIRlH//HupRJ
8nJz2H1TS4inRiQ1bRnY3hLHwEqfNufgiklREgN2rLepS0LY4Bq8ByVPi+UCAwEA
AaNQME4wHQYDVR0OBBYEFG53C/vLtdgf8h70Vi4CVC9SnNVBMB8GA1UdIwQYMBaA
FG53C/vLtdgf8h70Vi4CVC9SnNVBMAwGA1UdEwQFMAMBAf8wDQYJKoZIhvcNAQEL
BQADggEBABWWYF0lttAgkj+KS9mIRnrzTVOj9aNC3+NO9VooSEvHY4LWAxYXals0
Rv2aJgLSwKC6CuCx+WFIov/M2Hn2C9hCSwYGWlaGTmP4WtEKb47eHgh3lY/KEgcQ
AKh9jjHDODgLuu3TGnG6hT9RAcAhwOjYfIwGZFwmCg3Ez9Wf7S5bC8XRlZgHW8kX
lwy3eovfsw4Zeep8LyCNGKPJDSjDZyzrRlZwlNiZTrT5/8DllXoEGvWrEihZ9fyq
HHP5+dCo4zUO2zyHlTOyN37HHrLNckLveEWYUN1XZ9D+DP3Idv5P8x/+LbcGYzEk
EjR4XE+LFfe0mqPi1/tqCUqGxruRLTQ=
-----END CERTIFICATE-----
