# Supplementary material for: Coverage-guided differential testing of TLS implementations based on syntax mutation
Source: PLoS One. 2022 Jan 24;17(1):e0262176. doi: 10.1371/journal.pone.0262176 (PMC8786154; doi:10.1371/journal.pone.0262176)
Supplement: S1 Code — (ZIP) [file pone.0262176.s002.zip › CGDTSM/Fuzzer/test/trace-malloc-2.test]

// FIXME: This test infinite loops on darwin because it crashes
// printing a stack trace repeatedly
UNSUPPORTED: darwin

RUN: LLVMFuzzer-TraceMallocTest -seed=1 -trace_malloc=2 -runs=1000 2>&1 | FileCheck %s --check-prefix=TRACE2
TRACE2-DAG: FREE[0]
TRACE2-DAG: MALLOC[0]
TRACE2-DAG: in LLVMFuzzerTestOneInput
