# Supplementary material for: Coverage-guided differential testing of TLS implementations based on syntax mutation
Source: PLoS One. 2022 Jan 24;17(1):e0262176. doi: 10.1371/journal.pone.0262176 (PMC8786154; doi:10.1371/journal.pone.0262176)
Supplement: S1 Code — (ZIP) [file pone.0262176.s002.zip › CGDTSM/Fuzzer/test/shrink.test]

RUN: LLVMFuzzer-ShrinkControlFlowTest -seed=1 -exit_on_item=0eb8e4ed029b774d80f2b66408203801cb982a60 -runs=1000000  -shrink=1 2>&1 | FileCheck %s --check-prefix=SHRINK1
RUN: LLVMFuzzer-ShrinkControlFlowTest -seed=1 -exit_on_item=0eb8e4ed029b774d80f2b66408203801cb982a60 -runs=1000000 -shrink=0 2>&1 | FileCheck %s --check-prefix=SHRINK0
RUN: LLVMFuzzer-ShrinkValueProfileTest -seed=1 -exit_on_item=aea2e3923af219a8956f626558ef32f30a914ebc -runs=100000 -shrink=1 -use_value_profile=1 2>&1 | FileCheck %s --check-prefix=SHRINK1_VP

SHRINK0: Done 1000000 runs in
SHRINK1: INFO: found item with checksum '0eb8e4ed029b774d80f2b66408203801cb982a60', exiting.
SHRINK1_VP: INFO: found item with checksum 'aea2e3923af219a8956f626558ef32f30a914ebc', exiting
