# Supplementary material for: Coverage-guided differential testing of TLS implementations based on syntax mutation
Source: PLoS One. 2022 Jan 24;17(1):e0262176. doi: 10.1371/journal.pone.0262176 (PMC8786154; doi:10.1371/journal.pone.0262176)
Supplement: S1 Code — (ZIP) [file pone.0262176.s002.zip › CGDTSM/Fuzzer/test/minimize_two_crashes.test]

# Test that the minimizer stops when it sees a differe bug.

RUN: rm -rf %t && mkdir %t
RUN: echo H12345678901234667888090 > %t/long_crash
RUN: env ASAN_OPTIONS=dedup_token_length=3 LLVMFuzzer-TwoDifferentBugsTest -seed=1 -minimize_crash=1 %t/long_crash -exact_artifact_path=%t/result 2>&1 | FileCheck %s

CHECK: DedupToken1: DEDUP_TOKEN: Bar
CHECK: DedupToken2: DEDUP_TOKEN: Bar
CHECK: DedupToken1: DEDUP_TOKEN: Bar
CHECK: DedupToken2: DEDUP_TOKEN: Foo
CHECK: CRASH_MIN: mismatch in dedup tokens

RUN: not  LLVMFuzzer-TwoDifferentBugsTest %t/result 2>&1 | FileCheck %s --check-prefix=VERIFY

VERIFY: ERROR: AddressSanitizer:
VERIFY: in Bar
