# Supplementary material for: Coverage-guided differential testing of TLS implementations based on syntax mutation
Source: PLoS One. 2022 Jan 24;17(1):e0262176. doi: 10.1371/journal.pone.0262176 (PMC8786154; doi:10.1371/journal.pone.0262176)
Supplement: S1 Code — (ZIP) [file pone.0262176.s002.zip › CGDTSM/Fuzzer/test/minimize_crash.test]

RUN: echo 'Hi!rv349f34t3gg' > not_minimal_crash
RUN: LLVMFuzzer-NullDerefTest -minimize_crash=1 not_minimal_crash -max_total_time=2 2>&1 | FileCheck %s
CHECK: CRASH_MIN: failed to minimize beyond ./minimized-from-{{.*}} (3 bytes), exiting
RUN: LLVMFuzzer-NullDerefTest -minimize_crash=1 not_minimal_crash -max_total_time=2 -exact_artifact_path=exact_minimized_path 2>&1 | FileCheck %s --check-prefix=CHECK_EXACT
CHECK_EXACT: CRASH_MIN: failed to minimize beyond exact_minimized_path (3 bytes), exiting
RUN: rm not_minimal_crash minimized-from-* exact_minimized_path

RUN: echo -n 'abcd*xyz' > not_minimal_crash
RUN: LLVMFuzzer-SingleByteInputTest -minimize_crash=1 not_minimal_crash -exact_artifact_path=exact_minimized_path 2>&1 | FileCheck %s --check-prefix=MIN1
MIN1: Test unit written to exact_minimized_path
MIN1: Test unit written to exact_minimized_path
MIN1: INFO: The input is small enough, exiting
MIN1: CRASH_MIN: failed to minimize beyond exact_minimized_path (1 bytes), exiting
