# Supplementary material for: Coverage-guided differential testing of TLS implementations based on syntax mutation
Source: PLoS One. 2022 Jan 24;17(1):e0262176. doi: 10.1371/journal.pone.0262176 (PMC8786154; doi:10.1371/journal.pone.0262176)
Supplement: S1 Code — (ZIP) [file pone.0262176.s002.zip › CGDTSM/Fuzzer/test/merge.test]

CHECK: BINGO

RUN: rm -rf %tmp/T0 %tmp/T1 %tmp/T2
RUN: mkdir -p %tmp/T0 %tmp/T1 %tmp/T2
RUN: echo F..... > %tmp/T0/1
RUN: echo .U.... > %tmp/T0/2
RUN: echo ..Z... > %tmp/T0/3

# T1 has 3 elements, T2 is empty.
RUN: cp %tmp/T0/* %tmp/T1/
RUN: LLVMFuzzer-FullCoverageSetTest         -merge=1 %tmp/T1 %tmp/T2 2>&1 | FileCheck %s --check-prefix=CHECK1
CHECK1: MERGE-OUTER: 3 files, 3 in the initial corpus
CHECK1: MERGE-OUTER: 0 new files with 0 new features added

RUN: echo ...Z.. > %tmp/T2/1
RUN: echo ....E. > %tmp/T2/2
RUN: echo .....R > %tmp/T2/3
RUN: echo F..... > %tmp/T2/a
RUN: echo .U.... > %tmp/T2/b
RUN: echo ..Z... > %tmp/T2/c

# T1 has 3 elements, T2 has 6 elements, only 3 are new.
RUN: LLVMFuzzer-FullCoverageSetTest         -merge=1 %tmp/T1 %tmp/T2 2>&1 | FileCheck %s --check-prefix=CHECK2
CHECK2: MERGE-OUTER: 9 files, 3 in the initial corpus
CHECK2: MERGE-OUTER: 3 new files with 3 new features added

# Now, T1 has 6 units and T2 has no new interesting units.
RUN: LLVMFuzzer-FullCoverageSetTest         -merge=1 %tmp/T1 %tmp/T2 2>&1 | FileCheck %s --check-prefix=CHECK3
CHECK3: MERGE-OUTER: 12 files, 6 in the initial corpus
CHECK3: MERGE-OUTER: 0 new files with 0 new features added

# Check that we respect max_len during the merge and don't crash.
RUN: rm %tmp/T1/*
RUN: cp %tmp/T0/* %tmp/T1/
RUN: echo looooooooong > %tmp/T2/looooooooong
RUN: LLVMFuzzer-FullCoverageSetTest         -merge=1 %tmp/T1 %tmp/T2 -max_len=6 2>&1 | FileCheck %s --check-prefix=MAX_LEN
MAX_LEN: MERGE-OUTER: 3 new files

# Check that merge tolerates failures.
RUN: rm %tmp/T1/*
RUN: cp %tmp/T0/* %tmp/T1/
RUN: echo 'FUZZER' > %tmp/T2/FUZZER
RUN: LLVMFuzzer-FullCoverageSetTest -merge=1 %tmp/T1 %tmp/T2 2>&1 | FileCheck %s --check-prefix=MERGE_WITH_CRASH
MERGE_WITH_CRASH: MERGE-OUTER: succesfull in 2 attempt(s)
MERGE_WITH_CRASH: MERGE-OUTER: 3 new files

# Check that we actually limit the size with max_len
RUN: LLVMFuzzer-FullCoverageSetTest -merge=1 %tmp/T1 %tmp/T2  -max_len=5 2>&1 | FileCheck %s --check-prefix=MERGE_LEN5
MERGE_LEN5: MERGE-OUTER: succesfull in 1 attempt(s)

RUN: rm -rf  %tmp/T1/* %tmp/T2/*
RUN: not LLVMFuzzer-FullCoverageSetTest -merge=1 %tmp/T1 %tmp/T2 2>&1 | FileCheck %s --check-prefix=EMPTY
EMPTY: MERGE-OUTER: zero succesfull attempts, exiting
