# Supplementary material for: Coverage-guided differential testing of TLS implementations based on syntax mutation
Source: PLoS One. 2022 Jan 24;17(1):e0262176. doi: 10.1371/journal.pone.0262176 (PMC8786154; doi:10.1371/journal.pone.0262176)
Supplement: S1 Code — (ZIP) [file pone.0262176.s002.zip › CGDTSM/Fuzzer/test/merge-summary.test]

RUN: rm -rf %t/T1 %t/T2
RUN: mkdir -p %t/T0 %t/T1 %t/T2
RUN: echo ...Z.. > %t/T2/1
RUN: echo ....E. > %t/T2/2
RUN: echo .....R > %t/T2/3
RUN: echo F..... > %t/T2/a
RUN: echo .U.... > %t/T2/b
RUN: echo ..Z... > %t/T2/c

RUN: LLVMFuzzer-FullCoverageSetTest -merge=1 %t/T1 %t/T2 -save_coverage_summary=%t/SUMMARY 2>&1 | FileCheck %s --check-prefix=SAVE_SUMMARY
SAVE_SUMMARY: MERGE-OUTER: writing coverage summary for 6 files to {{.*}}SUMMARY
RUN: rm %t/T1/*
RUN: LLVMFuzzer-FullCoverageSetTest -merge=1 %t/T1 %t/T2 -load_coverage_summary=%t/SUMMARY 2>&1 | FileCheck %s --check-prefix=LOAD_SUMMARY
LOAD_SUMMARY: MERGE-OUTER: coverage summary loaded from {{.*}}SUMMAR
LOAD_SUMMARY: MERGE-OUTER: 0 new files with 0 new features added
