# Supplementary material for: Coverage-guided differential testing of TLS implementations based on syntax mutation
Source: PLoS One. 2022 Jan 24;17(1):e0262176. doi: 10.1371/journal.pone.0262176 (PMC8786154; doi:10.1371/journal.pone.0262176)
Supplement: S1 Code — (ZIP) [file pone.0262176.s002.zip › CGDTSM/Fuzzer/test/merge-posix.test]

REQUIRES: posix

RUN: rm -rf  %tmp/T1 %tmp/T2
RUN: mkdir -p %tmp/T1 %tmp/T2

RUN: echo F..... > %tmp/T1/1
RUN: echo .U.... > %tmp/T1/2
RUN: echo ..Z... > %tmp/T1/3

RUN: echo .....F > %tmp/T2/1
RUN: echo ....U. > %tmp/T2/2
RUN: echo ...Z.. > %tmp/T2/3
RUN: echo ...Z.. > %tmp/T2/4
RUN: echo ....E. > %tmp/T2/5
RUN: echo .....R > %tmp/T2/6

# Check that we can report an error if file size exceeded
RUN: (ulimit -f 1; not LLVMFuzzer-FullCoverageSetTest -merge=1 %tmp/T1 %tmp/T2 2>&1 | FileCheck %s --check-prefix=SIGXFSZ)
SIGXFSZ: ERROR: libFuzzer: file size exceeded

# Check that we honor TMPDIR
RUN: TMPDIR=DIR_DOES_NOT_EXIST not LLVMFuzzer-FullCoverageSetTest -merge=1 %tmp/T1 %tmp/T2 2>&1 | FileCheck %s --check-prefix=TMPDIR
TMPDIR: MERGE-OUTER: failed to write to the control file: DIR_DOES_NOT_EXIST/libFuzzerTemp
