# Supplementary material for: Coverage-guided differential testing of TLS implementations based on syntax mutation
Source: PLoS One. 2022 Jan 24;17(1):e0262176. doi: 10.1371/journal.pone.0262176 (PMC8786154; doi:10.1371/journal.pone.0262176)
Supplement: S1 Code — (ZIP) [file pone.0262176.s002.zip › CGDTSM/Fuzzer/test/lit.site.cfg.in]

config.test_exec_root = "@CMAKE_CURRENT_BINARY_DIR@"
config.llvm_tools_dir = "@LLVM_TOOLS_DIR@"
config.has_lsan = True if @HAS_LSAN@ == 1 else False
config.is_posix = @LIBFUZZER_POSIX@
lit_config.load_config(config, "@CMAKE_CURRENT_SOURCE_DIR@/lit.cfg")
