# Supplementary material for: Coverage-guided differential testing of TLS implementations based on syntax mutation
Source: PLoS One. 2022 Jan 24;17(1):e0262176. doi: 10.1371/journal.pone.0262176 (PMC8786154; doi:10.1371/journal.pone.0262176)
Supplement: S1 Code — (ZIP) [file pone.0262176.s002.zip › CGDTSM/Fuzzer/test/lit.cfg]

import lit.formats
import sys

config.name = "LLVMFuzzer"
config.test_format = lit.formats.ShTest(True)
config.suffixes = ['.test']
config.test_source_root = os.path.dirname(__file__)

# Choose between lit's internal shell pipeline runner and a real shell.  If
# LIT_USE_INTERNAL_SHELL is in the environment, we use that as an override.
use_lit_shell = os.environ.get("LIT_USE_INTERNAL_SHELL")
if use_lit_shell:
    # 0 is external, "" is default, and everything else is internal.
    execute_external = (use_lit_shell == "0")
else:
    # Otherwise we default to internal on Windows and external elsewhere, as
    # bash on Windows is usually very slow.
    execute_external = (not sys.platform in ['win32'])

# testFormat: The test format to use to interpret tests.
#
# For now we require '&&' between commands, until they get globally killed and
# the test runner updated.
config.test_format = lit.formats.ShTest(execute_external)

# Tweak PATH to include llvm tools dir and current exec dir.
llvm_tools_dir = getattr(config, 'llvm_tools_dir', None)
if (not llvm_tools_dir) or (not os.path.exists(llvm_tools_dir)):
  lit_config.fatal("Invalid llvm_tools_dir config attribute: %r" % llvm_tools_dir)
path = os.path.pathsep.join((llvm_tools_dir, config.test_exec_root,
                             config.environment['PATH']))
config.environment['PATH'] = path

if config.has_lsan:
  lit_config.note('lsan feature available')
  config.available_features.add('lsan')
else:
  lit_config.note('lsan feature unavailable')

if sys.platform.startswith('win') or sys.platform.startswith('cygwin'):
  config.available_features.add('windows')

if sys.platform.startswith('darwin'):
  config.available_features.add('darwin')

if config.is_posix:
  config.available_features.add('posix')

if sys.platform.startswith('linux'):
  # Note the value of ``sys.platform`` is not consistent
  # between python 2 and 3, hence the use of ``.startswith()``.
  lit_config.note('linux feature available')
  config.available_features.add('linux')
else:
  lit_config.note('linux feature unavailable')
