# Supplementary material for: Coverage-guided differential testing of TLS implementations based on syntax mutation
Source: PLoS One. 2022 Jan 24;17(1):e0262176. doi: 10.1371/journal.pone.0262176 (PMC8786154; doi:10.1371/journal.pone.0262176)
Supplement: S1 Code — (ZIP) [file pone.0262176.s002.zip › CGDTSM/Fuzzer/test/fuzzer.test]

CHECK: BINGO
Done1000000: Done 1000000 runs in

RUN: LLVMFuzzer-SimpleTest 2>&1 | FileCheck %s

# only_ascii mode. Will perform some minimal self-validation.
RUN: LLVMFuzzer-SimpleTest -only_ascii=1 2>&1

RUN: LLVMFuzzer-SimpleCmpTest -max_total_time=1 -use_cmp=0 2>&1 | FileCheck %s --check-prefix=MaxTotalTime
MaxTotalTime: Done {{.*}} runs in {{.}} second(s)

RUN: not LLVMFuzzer-NullDerefTest                  2>&1 | FileCheck %s --check-prefix=NullDerefTest
RUN: not LLVMFuzzer-NullDerefTest -close_fd_mask=3 2>&1 | FileCheck %s --check-prefix=NullDerefTest
NullDerefTest: ERROR: AddressSanitizer: {{SEGV|access-violation}} on unknown address
NullDerefTest: Test unit written to ./crash-
RUN: not LLVMFuzzer-NullDerefTest  -artifact_prefix=ZZZ 2>&1 | FileCheck %s --check-prefix=NullDerefTestPrefix
NullDerefTestPrefix: Test unit written to ZZZcrash-
RUN: not LLVMFuzzer-NullDerefTest  -artifact_prefix=ZZZ -exact_artifact_path=FOOBAR 2>&1 | FileCheck %s --check-prefix=NullDerefTestExactPath
NullDerefTestExactPath: Test unit written to FOOBAR

RUN: not LLVMFuzzer-NullDerefOnEmptyTest -print_final_stats=1 2>&1 | FileCheck %s --check-prefix=NULL_DEREF_ON_EMPTY
NULL_DEREF_ON_EMPTY: stat::number_of_executed_units:

#not LLVMFuzzer-FullCoverageSetTest -timeout=15 -seed=1 -mutate_depth=2 -use_full_coverage_set=1 2>&1 | FileCheck %s

RUN: not LLVMFuzzer-CounterTest  -max_len=6 -seed=1 -timeout=15 2>&1 | FileCheck %s --check-prefix=COUNTERS

COUNTERS: INITED {{.*}} {{bits:|ft:}}
COUNTERS: NEW {{.*}} {{bits:|ft:}} {{[1-9]*}}
COUNTERS: NEW {{.*}} {{bits:|ft:}} {{[1-9]*}}
COUNTERS: BINGO

# Don't run UninstrumentedTest for now since we build libFuzzer itself with asan.
DISABLED: not LLVMFuzzer-UninstrumentedTest-Uninstrumented 2>&1 | FileCheck %s --check-prefix=UNINSTRUMENTED
UNINSTRUMENTED: ERROR: __sanitizer_set_death_callback is not defined. Exiting.

RUN: not LLVMFuzzer-NotinstrumentedTest-NoCoverage 2>&1 | FileCheck %s --check-prefix=NO_COVERAGE
NO_COVERAGE: ERROR: no interesting inputs were found. Is the code instrumented for coverage? Exiting

RUN: not LLVMFuzzer-BufferOverflowOnInput 2>&1 | FileCheck %s --check-prefix=OOB
OOB: AddressSanitizer: heap-buffer-overflow
OOB: is located 0 bytes to the right of 3-byte region

RUN: not LLVMFuzzer-InitializeTest -use_value_profile=1 2>&1 | FileCheck %s

RUN: not LLVMFuzzer-DSOTest 2>&1 | FileCheck %s --check-prefix=DSO
DSO: INFO: Loaded 3 modules
DSO: BINGO

RUN: LLVMFuzzer-SimpleTest  -exit_on_src_pos=SimpleTest.cpp:17                 2>&1 | FileCheck %s --check-prefix=EXIT_ON_SRC_POS
RUN: LLVMFuzzer-ShrinkControlFlowTest  -exit_on_src_pos=ShrinkControlFlowTest.cpp:23 2>&1 | FileCheck %s --check-prefix=EXIT_ON_SRC_POS
EXIT_ON_SRC_POS: INFO: found line matching '{{.*}}', exiting.

RUN: env ASAN_OPTIONS=strict_string_checks=1 not LLVMFuzzer-StrncmpOOBTest -seed=1 -runs=1000000 2>&1 | FileCheck %s --check-prefix=STRNCMP
STRNCMP: AddressSanitizer: heap-buffer-overflow
STRNCMP-NOT: __sanitizer_weak_hook_strncmp
STRNCMP: in LLVMFuzzerTestOneInput

RUN: not LLVMFuzzer-BogusInitializeTest 2>&1 | FileCheck %s --check-prefix=BOGUS_INITIALIZE
BOGUS_INITIALIZE: argv[0] has been modified in LLVMFuzzerInitialize
