# Supplementary material for: Coverage-guided differential testing of TLS implementations based on syntax mutation
Source: PLoS One. 2022 Jan 24;17(1):e0262176. doi: 10.1371/journal.pone.0262176 (PMC8786154; doi:10.1371/journal.pone.0262176)
Supplement: S1 Code — (ZIP) [file pone.0262176.s002.zip › CGDTSM/Fuzzer/test/fuzzer-ubsan.test]

RUN: not LLVMFuzzer-SignedIntOverflowTest-Ubsan 2>&1 | FileCheck %s
CHECK: runtime error: signed integer overflow: 2147483647 + 1 cannot be represented in type 'int'
CHECK: Test unit written to ./crash-
