# Supplementary material for: Coverage-guided differential testing of TLS implementations based on syntax mutation
Source: PLoS One. 2022 Jan 24;17(1):e0262176. doi: 10.1371/journal.pone.0262176 (PMC8786154; doi:10.1371/journal.pone.0262176)
Supplement: S1 Code — (ZIP) [file pone.0262176.s002.zip › CGDTSM/Fuzzer/test/fuzzer-traces-hooks.test]

// FIXME: Support for sanitizer hooks for memcmp and strcmp needs to
// be implemented in the sanitizer runtime for this test
UNSUPPORTED: windows
CHECK: BINGO

RUN: not LLVMFuzzer-MemcmpTest               -seed=1 -runs=2000000   2>&1 | FileCheck %s
RUN: not LLVMFuzzer-StrncmpTest              -seed=1 -runs=2000000   2>&1 | FileCheck %s
RUN: not LLVMFuzzer-StrcmpTest               -seed=1 -runs=2000000   2>&1 | FileCheck %s
RUN: not LLVMFuzzer-StrstrTest               -seed=1 -runs=2000000   2>&1 | FileCheck %s

RUN: not LLVMFuzzer-Memcmp64BytesTest        -seed=1 -runs=1000000   2>&1 | FileCheck %s

RUN: LLVMFuzzer-RepeatedMemcmp -seed=11 -runs=100000 2>&1 | FileCheck %s --check-prefix=RECOMMENDED_DICT
RECOMMENDED_DICT:###### Recommended dictionary. ######
RECOMMENDED_DICT-DAG: "foo"
RECOMMENDED_DICT-DAG: "bar"
RECOMMENDED_DICT:###### End of recommended dictionary. ######
