# Supplementary material for: Coverage-guided differential testing of TLS implementations based on syntax mutation
Source: PLoS One. 2022 Jan 24;17(1):e0262176. doi: 10.1371/journal.pone.0262176 (PMC8786154; doi:10.1371/journal.pone.0262176)
Supplement: S1 Code — (ZIP) [file pone.0262176.s002.zip › CGDTSM/Fuzzer/test/fuzzer-segv.test]

RUN: env ASAN_OPTIONS=handle_segv=0 not LLVMFuzzer-NullDerefTest 2>&1 | FileCheck %s --check-prefix=LIBFUZZER_OWN_SEGV_HANDLER
LIBFUZZER_OWN_SEGV_HANDLER: == ERROR: libFuzzer: deadly signal
LIBFUZZER_OWN_SEGV_HANDLER: SUMMARY: libFuzzer: deadly signal
LIBFUZZER_OWN_SEGV_HANDLER: Test unit written to ./crash-

RUN: env ASAN_OPTIONS=handle_segv=1 not LLVMFuzzer-NullDerefTest 2>&1 | FileCheck %s --check-prefix=LIBFUZZER_ASAN_SEGV_HANDLER
LIBFUZZER_ASAN_SEGV_HANDLER: ERROR: AddressSanitizer: {{SEGV|access-violation}} on unknown address
