# Supplementary material for: Coverage-guided differential testing of TLS implementations based on syntax mutation
Source: PLoS One. 2022 Jan 24;17(1):e0262176. doi: 10.1371/journal.pone.0262176 (PMC8786154; doi:10.1371/journal.pone.0262176)
Supplement: S1 Code — (ZIP) [file pone.0262176.s002.zip › CGDTSM/Fuzzer/test/fuzzer-seed.test]

RUN: LLVMFuzzer-SimpleCmpTest -seed=-1 -runs=0 2>&1 | FileCheck %s --check-prefix=CHECK_SEED_MINUS_ONE
CHECK_SEED_MINUS_ONE: Seed: 4294967295
