# Supplementary material for: Coverage-guided differential testing of TLS implementations based on syntax mutation
Source: PLoS One. 2022 Jan 24;17(1):e0262176. doi: 10.1371/journal.pone.0262176 (PMC8786154; doi:10.1371/journal.pone.0262176)
Supplement: S1 Code — (ZIP) [file pone.0262176.s002.zip › CGDTSM/Fuzzer/test/fuzzer-runs.test]

RUN: mkdir -p %t
RUN: echo abcd > %t/NthRunCrashTest.in
RUN: LLVMFuzzer-NthRunCrashTest %t/NthRunCrashTest.in
RUN: LLVMFuzzer-NthRunCrashTest %t/NthRunCrashTest.in -runs=10
RUN: not LLVMFuzzer-NthRunCrashTest %t/NthRunCrashTest.in -runs=10000 2>&1 | FileCheck %s
RUN: rm %t/NthRunCrashTest.in
CHECK: BINGO
