# Supplementary material for: Coverage-guided differential testing of TLS implementations based on syntax mutation
Source: PLoS One. 2022 Jan 24;17(1):e0262176. doi: 10.1371/journal.pone.0262176 (PMC8786154; doi:10.1371/journal.pone.0262176)
Supplement: S1 Code — (ZIP) [file pone.0262176.s002.zip › CGDTSM/Fuzzer/test/fuzzer-printcovpcs.test]

RUN: LLVMFuzzer-SimpleTest -print_pcs=1 -seed=1 2>&1 | FileCheck %s --check-prefix=PCS
PCS-NOT: NEW_PC
PCS:INITED
PCS:NEW_PC: {{0x[a-f0-9]+}}
PCS:NEW_PC: {{0x[a-f0-9]+}}
PCS:NEW
PCS:BINGO
