# Supplementary material for: Coverage-guided differential testing of TLS implementations based on syntax mutation
Source: PLoS One. 2022 Jan 24;17(1):e0262176. doi: 10.1371/journal.pone.0262176 (PMC8786154; doi:10.1371/journal.pone.0262176)
Supplement: S1 Code — (ZIP) [file pone.0262176.s002.zip › CGDTSM/Fuzzer/test/fuzzer-oom.test]

RUN: not LLVMFuzzer-OutOfMemoryTest -rss_limit_mb=300 2>&1 | FileCheck %s

CHECK: ERROR: libFuzzer: out-of-memory (used: {{.*}}; limit: 300Mb)
CHECK: Test unit written to ./oom-
SUMMARY: libFuzzer: out-of-memory

RUN: not LLVMFuzzer-OutOfMemorySingleLargeMallocTest -rss_limit_mb=300 2>&1 | FileCheck %s --check-prefix=SINGLE_LARGE_MALLOC
SINGLE_LARGE_MALLOC: libFuzzer: out-of-memory (malloc(53{{.*}}))
SINGLE_LARGE_MALLOC: in LLVMFuzzerTestOneInput

# Check that -rss_limit_mb=0 means no limit.
RUN: LLVMFuzzer-AccumulateAllocationsTest -runs=1000 -rss_limit_mb=0
