# Supplementary material for: Coverage-guided differential testing of TLS implementations based on syntax mutation
Source: PLoS One. 2022 Jan 24;17(1):e0262176. doi: 10.1371/journal.pone.0262176 (PMC8786154; doi:10.1371/journal.pone.0262176)
Supplement: S1 Code — (ZIP) [file pone.0262176.s002.zip › CGDTSM/Fuzzer/test/fuzzer-oom-with-profile.test]

REQUIRES: linux
RUN: not LLVMFuzzer-OutOfMemoryTest -rss_limit_mb=300 2>&1 | FileCheck %s
CHECK: ERROR: libFuzzer: out-of-memory (used: {{.*}}; limit: 300Mb)
CHECK: Live Heap Allocations
CHECK: Test unit written to ./oom-
SUMMARY: libFuzzer: out-of-memory
