# Supplementary material for: Coverage-guided differential testing of TLS implementations based on syntax mutation
Source: PLoS One. 2022 Jan 24;17(1):e0262176. doi: 10.1371/journal.pone.0262176 (PMC8786154; doi:10.1371/journal.pone.0262176)
Supplement: S1 Code — (ZIP) [file pone.0262176.s002.zip › CGDTSM/Fuzzer/test/fuzzer-flags.test]

RUN: LLVMFuzzer-SimpleTest -foo_bar=1 2>&1 | FileCheck %s --check-prefix=FOO_BAR
FOO_BAR: WARNING: unrecognized flag '-foo_bar=1'; use -help=1 to list all flags
FOO_BAR: BINGO

RUN: LLVMFuzzer-SimpleTest -runs=10 --max_len=100 2>&1 | FileCheck %s --check-prefix=DASH_DASH
DASH_DASH: WARNING: did you mean '-max_len=100' (single dash)?
DASH_DASH: INFO: A corpus is not provided, starting from an empty corpus

RUN: LLVMFuzzer-SimpleTest -help=1 2>&1 | FileCheck %s --check-prefix=NO_INTERNAL
NO_INTERNAL-NOT: internal flag
