# Supplementary material for: Coverage-guided differential testing of TLS implementations based on syntax mutation
Source: PLoS One. 2022 Jan 24;17(1):e0262176. doi: 10.1371/journal.pone.0262176 (PMC8786154; doi:10.1371/journal.pone.0262176)
Supplement: S1 Code — (ZIP) [file pone.0262176.s002.zip › CGDTSM/Fuzzer/test/fuzzer-finalstats.test]

RUN: LLVMFuzzer-SimpleTest -seed=1 -runs=77 -print_final_stats=1 2>&1 | FileCheck %s --check-prefix=FINAL_STATS
FINAL_STATS: stat::number_of_executed_units: 77
FINAL_STATS: stat::average_exec_per_sec:     0
FINAL_STATS: stat::new_units_added:
FINAL_STATS: stat::slowest_unit_time_sec:    0
FINAL_STATS: stat::peak_rss_mb:

RUN: LLVMFuzzer-SimpleTest %S/dict1.txt -runs=33 -print_final_stats=1 2>&1 | FileCheck %s --check-prefix=FINAL_STATS1
FINAL_STATS1: stat::number_of_executed_units: 33
FINAL_STATS1: stat::peak_rss_mb:
