# Supplementary material for: Coverage-guided differential testing of TLS implementations based on syntax mutation
Source: PLoS One. 2022 Jan 24;17(1):e0262176. doi: 10.1371/journal.pone.0262176 (PMC8786154; doi:10.1371/journal.pone.0262176)
Supplement: S1 Code — (ZIP) [file pone.0262176.s002.zip › CGDTSM/Fuzzer/test/fuzzer-fdmask.test]

RUN: LLVMFuzzer-SpamyTest -runs=1                  2>&1 | FileCheck %s --check-prefix=FD_MASK_0
RUN: LLVMFuzzer-SpamyTest -runs=1 -close_fd_mask=0 2>&1 | FileCheck %s --check-prefix=FD_MASK_0
RUN: LLVMFuzzer-SpamyTest -runs=1 -close_fd_mask=1 2>&1 | FileCheck %s --check-prefix=FD_MASK_1
RUN: LLVMFuzzer-SpamyTest -runs=1 -close_fd_mask=2 2>&1 | FileCheck %s --check-prefix=FD_MASK_2
RUN: LLVMFuzzer-SpamyTest -runs=1 -close_fd_mask=3 2>&1 | FileCheck %s --check-prefix=FD_MASK_3

FD_MASK_0: PRINTF_STDOUT
FD_MASK_0: PRINTF_STDERR
FD_MASK_0: STREAM_COUT
FD_MASK_0: STREAM_CERR
FD_MASK_0: INITED

FD_MASK_1-NOT: PRINTF_STDOUT
FD_MASK_1: PRINTF_STDERR
FD_MASK_1-NOT: STREAM_COUT
FD_MASK_1: STREAM_CERR
FD_MASK_1: INITED

FD_MASK_2: PRINTF_STDOUT
FD_MASK_2-NOT: PRINTF_STDERR
FD_MASK_2: STREAM_COUT
FD_MASK_2-NOTE: STREAM_CERR
FD_MASK_2: INITED

FD_MASK_3-NOT: PRINTF_STDOUT
FD_MASK_3-NOT: PRINTF_STDERR
FD_MASK_3-NOT: STREAM_COUT
FD_MASK_3-NOT: STREAM_CERR
FD_MASK_3: INITED
