# Supplementary material for: Coverage-guided differential testing of TLS implementations based on syntax mutation
Source: PLoS One. 2022 Jan 24;17(1):e0262176. doi: 10.1371/journal.pone.0262176 (PMC8786154; doi:10.1371/journal.pone.0262176)
Supplement: S1 Code — (ZIP) [file pone.0262176.s002.zip › CGDTSM/Fuzzer/test/fuzzer-dirs.test]

RUN: rm -rf %t/SUB1
RUN: mkdir -p %t/SUB1/SUB2/SUB3
RUN: echo a > %t/SUB1/a
RUN: echo b > %t/SUB1/SUB2/b
RUN: echo c > %t/SUB1/SUB2/SUB3/c
RUN: LLVMFuzzer-SimpleTest %t/SUB1 -runs=0 2>&1 | FileCheck %s --check-prefix=SUBDIRS
SUBDIRS: READ   units: 3
RUN: echo -n zzzzzzzzzzzzzzzzzzzzzzzzzzzzzzzzzzzzzzzzzzzzzzzzzzzzzzzzzzzzzzzz > %t/SUB1/f64
RUN: cat %t/SUB1/f64 %t/SUB1/f64 %t/SUB1/f64 %t/SUB1/f64 > %t/SUB1/f256
RUN: cat %t/SUB1/f256 %t/SUB1/f256 %t/SUB1/f256 %t/SUB1/f256 > %t/SUB1/f1024
RUN: cat %t/SUB1/f1024 %t/SUB1/f1024 %t/SUB1/f1024 %t/SUB1/f1024 > %t/SUB1/f4096
RUN: cat %t/SUB1/f4096 %t/SUB1/f4096 > %t/SUB1/f8192
RUN: LLVMFuzzer-SimpleTest %t/SUB1 -runs=0 2>&1 | FileCheck %s --check-prefix=LONG
LONG: INFO: -max_len is not provided; libFuzzer will not generate inputs larger than 8192 bytes
RUN: rm -rf %t/SUB1

RUN: not LLVMFuzzer-SimpleTest NONEXISTENT_DIR 2>&1 | FileCheck %s --check-prefix=NONEXISTENT_DIR
NONEXISTENT_DIR: No such directory: NONEXISTENT_DIR; exiting
