# Supplementary material for: Coverage-guided differential testing of TLS implementations based on syntax mutation
Source: PLoS One. 2022 Jan 24;17(1):e0262176. doi: 10.1371/journal.pone.0262176 (PMC8786154; doi:10.1371/journal.pone.0262176)
Supplement: S1 Code — (ZIP) [file pone.0262176.s002.zip › CGDTSM/Fuzzer/test/fuzzer-dict.test]

CHECK: BINGO
Done1000000: Done 1000000 runs in

RUN: not LLVMFuzzer-SimpleDictionaryTest -dict=%S/dict1.txt -seed=1 -runs=1000003  2>&1 | FileCheck %s
RUN:     LLVMFuzzer-SimpleDictionaryTest                    -seed=1 -runs=1000000  2>&1 | FileCheck %s --check-prefix=Done1000000
