# Supplementary material for: Coverage-guided differential testing of TLS implementations based on syntax mutation
Source: PLoS One. 2022 Jan 24;17(1):e0262176. doi: 10.1371/journal.pone.0262176 (PMC8786154; doi:10.1371/journal.pone.0262176)
Supplement: S1 Code — (ZIP) [file pone.0262176.s002.zip › CGDTSM/Fuzzer/test/fuzzer-customcrossover.test]

RUN: rm -rf %t/CustomCrossover
RUN: mkdir -p %t/CustomCrossover
RUN: echo "0123456789" > %t/CustomCrossover/digits
RUN: echo "abcdefghij" > %t/CustomCrossover/chars
RUN: not LLVMFuzzer-CustomCrossOverTest -seed=1 -runs=100000 %t/CustomCrossover 2>&1 | FileCheck %s --check-prefix=LLVMFuzzerCustomCrossover
RUN: rm -rf %t/CustomCrossover

LLVMFuzzerCustomCrossover: In LLVMFuzzerCustomCrossover
LLVMFuzzerCustomCrossover: BINGO
