# Supplementary material for: Coverage-guided differential testing of TLS implementations based on syntax mutation
Source: PLoS One. 2022 Jan 24;17(1):e0262176. doi: 10.1371/journal.pone.0262176 (PMC8786154; doi:10.1371/journal.pone.0262176)
Supplement: S1 Code — (ZIP) [file pone.0262176.s002.zip › CGDTSM/Fuzzer/test/equivalence.test]

REQUIRES: posix

RUN: LLVMFuzzer-EquivalenceATest -run_equivalence_server=EQUIV_TEST & export APID=$!
RUN: sleep 3
RUN: not LLVMFuzzer-EquivalenceBTest -use_equivalence_server=EQUIV_TEST -max_len=4096 2>&1 | FileCheck %s
CHECK: ERROR: libFuzzer: equivalence-mismatch. Sizes: {{.*}}; offset 2
CHECK: SUMMARY: libFuzzer: equivalence-mismatch
RUN: kill -9 $APID
