# Supplementary material for: Coverage-guided differential testing of TLS implementations based on syntax mutation
Source: PLoS One. 2022 Jan 24;17(1):e0262176. doi: 10.1371/journal.pone.0262176 (PMC8786154; doi:10.1371/journal.pone.0262176)
Supplement: S1 Code — (ZIP) [file pone.0262176.s002.zip › CGDTSM/Fuzzer/test/equivalence-signals.test]

REQUIRES: posix
# Run EquivalenceATest against itself with a small timeout
# to stress the signal handling and ensure that shmem doesn't mind
# the signals.

RUN: LLVMFuzzer-EquivalenceATest -timeout=1 -run_equivalence_server=EQUIV_SIG_TEST & export APID=$!
RUN: sleep 3
RUN: LLVMFuzzer-EquivalenceATest -timeout=1 -use_equivalence_server=EQUIV_SIG_TEST -runs=500000 2>&1
RUN: kill -9 $APID
