# Supplementary material for: Coverage-guided differential testing of TLS implementations based on syntax mutation
Source: PLoS One. 2022 Jan 24;17(1):e0262176. doi: 10.1371/journal.pone.0262176 (PMC8786154; doi:10.1371/journal.pone.0262176)
Supplement: S1 Code — (ZIP) [file pone.0262176.s002.zip › CGDTSM/Fuzzer/test/dump_coverage.test]

RUN: rm -rf %t_workdir && mkdir -p %t_workdir
RUN: env ASAN_OPTIONS=coverage_dir='"%t_workdir"' not LLVMFuzzer-NullDerefTest -dump_coverage=1 2>&1 | FileCheck %s
RUN: sancov -covered-functions LLVMFuzzer-NullDerefTest* %t_workdir/*.sancov | FileCheck %s --check-prefix=SANCOV
RUN: env ASAN_OPTIONS=coverage_dir='"%t_workdir"' LLVMFuzzer-DSOTest -dump_coverage=1 -runs=0 2>&1 | FileCheck %s --check-prefix=DSO
RUN: env ASAN_OPTIONS=coverage_dir='"%t_workdir"' not LLVMFuzzer-NullDerefTest -dump_coverage=0 2>&1 | FileCheck %s --check-prefix=NOCOV

CHECK: SanitizerCoverage: {{.*}}LLVMFuzzer-NullDerefTest.{{.*}}.sancov: {{.*}} PCs written
SANCOV: LLVMFuzzerTestOneInput

DSO: SanitizerCoverage: {{.*}}LLVMFuzzer-DSOTest.{{.*}}.sancov: {{.*}} PCs written
DSO-DAG: SanitizerCoverage: {{.*}}LLVMFuzzer-DSO1.{{.*}}.sancov: {{.*}} PCs written
DSO-DAG: SanitizerCoverage: {{.*}}LLVMFuzzer-DSO2.{{.*}}.sancov: {{.*}} PCs written

NOCOV-NOT: SanitizerCoverage: {{.*}} PCs written
