# Supplementary material for: Coverage-guided differential testing of TLS implementations based on syntax mutation
Source: PLoS One. 2022 Jan 24;17(1):e0262176. doi: 10.1371/journal.pone.0262176 (PMC8786154; doi:10.1371/journal.pone.0262176)
Supplement: S1 Code — (ZIP) [file pone.0262176.s002.zip › CGDTSM/Fuzzer/test/coverage.test]

XFAIL: darwin

CHECK: COVERAGE:
CHECK-DAG: COVERED: {{.*}}in LLVMFuzzerTestOneInput {{.*}}NullDerefTest.cpp:13
CHECK-DAG: COVERED: {{.*}}in LLVMFuzzerTestOneInput {{.*}}NullDerefTest.cpp:14
CHECK-DAG: COVERED: {{.*}}in LLVMFuzzerTestOneInput {{.*}}NullDerefTest.cpp:16
CHECK-DAG: COVERED: {{.*}}in LLVMFuzzerTestOneInput {{.*}}NullDerefTest.cpp:19
CHECK: COVERED_DIRS: {{.*}}lib{{[/\\]}}Fuzzer{{[/\\]}}test
RUN: not LLVMFuzzer-NullDerefTest -print_coverage=1 2>&1 | FileCheck %s

RUN: LLVMFuzzer-DSOTest -print_coverage=1 -runs=0 2>&1 | FileCheck %s --check-prefix=DSO
DSO: COVERAGE:
DSO-DAG: COVERED:{{.*}}DSO1{{.*}}DSO1.cpp
DSO-DAG: COVERED:{{.*}}DSO2{{.*}}DSO2.cpp
DSO-DAG: COVERED:{{.*}}LLVMFuzzerTestOneInput{{.*}}DSOTestMain
DSO-DAG: UNCOVERED_LINE:{{.*}}DSO1{{.*}}DSO1.cpp
DSO-DAG: UNCOVERED_LINE:{{.*}}DSO2{{.*}}DSO2.cpp
DSO-DAG: UNCOVERED_FUNC: in Uncovered1
DSO-DAG: UNCOVERED_FUNC: in Uncovered2
DSO-DAG: UNCOVERED_LINE: in LLVMFuzzerTestOneInput
DSO-DAG: UNCOVERED_FILE:{{.*}}DSOTestExtra.cpp
