# Supplementary material for: Coverage-guided differential testing of TLS implementations based on syntax mutation
Source: PLoS One. 2022 Jan 24;17(1):e0262176. doi: 10.1371/journal.pone.0262176 (PMC8786154; doi:10.1371/journal.pone.0262176)
Supplement: S1 Code — (ZIP) [file pone.0262176.s002.zip › CGDTSM/Fuzzer/test/cleanse.test]

RUN: echo -n 0123456789ABCDEFGHIZ > %t-in
RUN: LLVMFuzzer-CleanseTest -cleanse_crash=1 %t-in -exact_artifact_path=%t-out
RUN: echo -n ' 1   5    A        Z' | diff - %t-out
