# Supplementary material for: Coverage-guided differential testing of TLS implementations based on syntax mutation
Source: PLoS One. 2022 Jan 24;17(1):e0262176. doi: 10.1371/journal.pone.0262176 (PMC8786154; doi:10.1371/journal.pone.0262176)
Supplement: S1 Code — (ZIP) [file pone.0262176.s002.zip › CGDTSM/Fuzzer/test/afl-driver.test]

REQUIRES: linux
RUN: echo -n "abc" > %t.file3
RUN: echo -n "abcd" > %t.file4

RUN: AFLDriverTest < %t.file3 2>&1 | FileCheck %s --check-prefix=CHECK1
CHECK1: __afl_persistent_loop calle, Count = 1000
CHECK1: LLVMFuzzerTestOneInput called; Size = 3


RUN: AFLDriverTest < %t.file3 -42 2>&1 | FileCheck %s --check-prefix=CHECK2
CHECK2: __afl_persistent_loop calle, Count = 42
CHECK2: LLVMFuzzerTestOneInput called; Size = 3


RUN: AFLDriverTest < %t.file3 666 2>&1 | FileCheck %s --check-prefix=CHECK3
CHECK3: WARNING: using the deprecated call style
CHECK3: __afl_persistent_loop calle, Count = 666
CHECK3: LLVMFuzzerTestOneInput called; Size = 3


RUN: AFLDriverTest %t.file3 2>&1 | FileCheck %s --check-prefix=CHECK4
CHECK4: LLVMFuzzerTestOneInput called; Size = 3

RUN: AFLDriverTest %t.file3 %t.file4  2>&1 | FileCheck %s --check-prefix=CHECK5
CHECK5: LLVMFuzzerTestOneInput called; Size = 3
CHECK5: LLVMFuzzerTestOneInput called; Size = 4
