# Supplementary material for: Coverage-guided differential testing of TLS implementations based on syntax mutation
Source: PLoS One. 2022 Jan 24;17(1):e0262176. doi: 10.1371/journal.pone.0262176 (PMC8786154; doi:10.1371/journal.pone.0262176)
Supplement: S1 Code — (ZIP) [file pone.0262176.s002.zip › CGDTSM/Fuzzer/test/afl-driver-stderr.test]

REQUIRES: posix

; Test that not specifying a stderr file isn't broken.
RUN: unset AFL_DRIVER_STDERR_DUPLICATE_FILENAME
RUN: AFLDriverTest

; Test that specifying an invalid file causes a crash.
RUN: ASAN_OPTIONS= AFL_DRIVER_STDERR_DUPLICATE_FILENAME="%T" not --crash AFLDriverTest

; Test that a file is created when specified as the duplicate stderr.
RUN: AFL_DRIVER_STDERR_DUPLICATE_FILENAME=%t AFLDriverTest
RUN: stat %t
