# Supplementary material for: Coverage-guided differential testing of TLS implementations based on syntax mutation
Source: PLoS One. 2022 Jan 24;17(1):e0262176. doi: 10.1371/journal.pone.0262176 (PMC8786154; doi:10.1371/journal.pone.0262176)
Supplement: S1 Code — (ZIP) [file pone.0262176.s002.zip › CGDTSM/Fuzzer/test/afl-driver-extra-stats.test]

REQUIRES: posix

; Test that not specifying an extra stats file isn't broken.
RUN: unset AFL_DRIVER_EXTRA_STATS_FILENAME
RUN: AFLDriverTest

; Test that specifying an invalid extra stats file causes a crash.
RUN: ASAN_OPTIONS= AFL_DRIVER_EXTRA_STATS_FILENAME=%T not --crash AFLDriverTest

; Test that specifying a corrupted stats file causes a crash.
echo "peak_rss_mb :0" > %t
ASAN_OPTIONS= AFL_DRIVER_EXTRA_STATS_FILENAME=%t not --crash AFLDriverTest

; Test that specifying a valid nonexistent stats file works.
RUN: rm -f %t
RUN: AFL_DRIVER_EXTRA_STATS_FILENAME=%t AFLDriverTest
RUN: [[ $(grep "peak_rss_mb\|slowest_unit_time_sec" %t | wc -l) -eq 2 ]]

; Test that specifying a valid preexisting stats file works.
RUN: printf "peak_rss_mb : 0\nslowest_unit_time_sec: 0\n" > %t
RUN: AFL_DRIVER_EXTRA_STATS_FILENAME=%t AFLDriverTest
; Check that both lines were printed.
RUN: [[ $(grep "peak_rss_mb\|slowest_unit_time_sec" %t | wc -l) -eq 2 ]]

; Test that peak_rss_mb and slowest_unit_time_in_secs are only updated when necessary.
; Check that both lines have 9999 since there's no way we have exceeded that
; amount of time or virtual memory.
RUN: printf "peak_rss_mb : 9999\nslowest_unit_time_sec: 9999\n" > %t
RUN: AFL_DRIVER_EXTRA_STATS_FILENAME=%t AFLDriverTest
RUN: [[ $(grep "9999" %t | wc -l) -eq 2 ]]
