# Supplementary material for: Coverage-guided differential testing of TLS implementations based on syntax mutation
Source: PLoS One. 2022 Jan 24;17(1):e0262176. doi: 10.1371/journal.pone.0262176 (PMC8786154; doi:10.1371/journal.pone.0262176)
Supplement: S1 Code — (ZIP) [file pone.0262176.s002.zip › CGDTSM/Fuzzer/test/TwoDifferentBugsTest.cpp]

// This file is distributed under the University of Illinois Open Source
// License. See LICENSE.TXT for details.

// Simple test for a fuzzer. This test may trigger two different bugs.
#include <cstddef>
#include <cstdint>
#include <cstdlib>
#include <iostream>

static volatile int *Null = 0;

void Foo() { Null[1] = 0; }
void Bar() { Null[2] = 0; }

extern "C" int LLVMFuzzerTestOneInput(const uint8_t *Data, size_t Size) {
  if (Size < 10 && Data[0] == 'H')
    Foo();
  if (Size >= 10 && Data[0] == 'H')
    Bar();
  return 0;
}
