# Supplementary material for: Coverage-guided differential testing of TLS implementations based on syntax mutation
Source: PLoS One. 2022 Jan 24;17(1):e0262176. doi: 10.1371/journal.pone.0262176 (PMC8786154; doi:10.1371/journal.pone.0262176)
Supplement: S1 Code — (ZIP) [file pone.0262176.s002.zip › CGDTSM/Fuzzer/test/TimeoutTest.cpp]

// This file is distributed under the University of Illinois Open Source
// License. See LICENSE.TXT for details.

// Simple test for a fuzzer. The fuzzer must find the string "Hi!".
#include <cstddef>
#include <cstdint>
#include <cstdlib>
#include <iostream>

static volatile int Sink;

extern "C" int LLVMFuzzerTestOneInput(const uint8_t *Data, size_t Size) {
  if (Size > 0 && Data[0] == 'H') {
    Sink = 1;
    if (Size > 1 && Data[1] == 'i') {
      Sink = 2;
      if (Size > 2 && Data[2] == '!') {
        Sink = 2;
        while (Sink)
          ;
      }
    }
  }
  return 0;
}
