# Supplementary material for: Coverage-guided differential testing of TLS implementations based on syntax mutation
Source: PLoS One. 2022 Jan 24;17(1):e0262176. doi: 10.1371/journal.pone.0262176 (PMC8786154; doi:10.1371/journal.pone.0262176)
Supplement: S1 Code — (ZIP) [file pone.0262176.s002.zip › CGDTSM/Fuzzer/test/StrstrTest.cpp]

// This file is distributed under the University of Illinois Open Source
// License. See LICENSE.TXT for details.

// Test strstr and strcasestr hooks.
#include <cstdint>
#include <cstdio>
#include <cstdlib>
#include <string.h>
#include <string>

// Windows does not have strcasestr and memmem, so we are not testing them.
#ifdef _WIN32
#define strcasestr strstr
#define memmem(a, b, c, d) true
#endif

extern "C" int LLVMFuzzerTestOneInput(const uint8_t *Data, size_t Size) {
  if (Size < 4) return 0;
  std::string s(reinterpret_cast<const char*>(Data), Size);
  if (strstr(s.c_str(), "FUZZ") &&
      strcasestr(s.c_str(), "aBcD") &&
      memmem(s.data(), s.size(), "kuku", 4)
      ) {
    fprintf(stderr, "BINGO\n");
    exit(1);
  }
  return 0;
}
