# Supplementary material for: Coverage-guided differential testing of TLS implementations based on syntax mutation
Source: PLoS One. 2022 Jan 24;17(1):e0262176. doi: 10.1371/journal.pone.0262176 (PMC8786154; doi:10.1371/journal.pone.0262176)
Supplement: S1 Code — (ZIP) [file pone.0262176.s002.zip › CGDTSM/Fuzzer/test/SimpleHashTest.cpp]

// This file is distributed under the University of Illinois Open Source
// License. See LICENSE.TXT for details.

// This test computes a checksum of the data (all but the last 4 bytes),
// and then compares the last 4 bytes with the computed value.
// A fuzzer with cmp traces is expected to defeat this check.
#include <cstdint>
#include <cstdio>
#include <cstdlib>
#include <cstring>

// A modified jenkins_one_at_a_time_hash initialized by non-zero,
// so that simple_hash(0) != 0. See also
// https://en.wikipedia.org/wiki/Jenkins_hash_function
static uint32_t simple_hash(const uint8_t *Data, size_t Size) {
  uint32_t Hash = 0x12039854;
  for (uint32_t i = 0; i < Size; i++) {
    Hash += Data[i];
    Hash += (Hash << 10);
    Hash ^= (Hash >> 6);
  }
  Hash += (Hash << 3);
  Hash ^= (Hash >> 11);
  Hash += (Hash << 15);
  return Hash;
}

extern "C" int LLVMFuzzerTestOneInput(const uint8_t *Data, size_t Size) {
  if (Size < 14 || Size > 64)
    return 0;

  uint32_t Hash = simple_hash(&Data[0], Size - 4);
  uint32_t Want = reinterpret_cast<const uint32_t *>(&Data[Size - 4])[0];
  if (Hash != Want)
    return 0;
  fprintf(stderr, "BINGO; simple_hash defeated: %x == %x\n", (unsigned int)Hash,
          (unsigned int)Want);
  exit(1);
  return 0;
}
