# Supplementary material for: Coverage-guided differential testing of TLS implementations based on syntax mutation
Source: PLoS One. 2022 Jan 24;17(1):e0262176. doi: 10.1371/journal.pone.0262176 (PMC8786154; doi:10.1371/journal.pone.0262176)
Supplement: S1 Code — (ZIP) [file pone.0262176.s002.zip › CGDTSM/Fuzzer/test/ShrinkControlFlowTest.cpp]

// This file is distributed under the University of Illinois Open Source
// License. See LICENSE.TXT for details.

// Test that we can find the minimal item in the corpus (3 bytes: "FUZ").
#include <cstddef>
#include <cstdint>
#include <cstdio>
#include <cstdlib>
#include <cstring>

static volatile int Sink;

extern "C" int LLVMFuzzerTestOneInput(const uint8_t *Data, size_t Size) {
  if (Size > 64) return 0;
  int8_t Ids[256];
  memset(Ids, -1, sizeof(Ids));
  for (size_t i = 0; i < Size; i++)
    if (Ids[Data[i]] == -1)
      Ids[Data[i]] = i;
  int F = Ids[(unsigned char)'F'];
  int U = Ids[(unsigned char)'U'];
  int Z = Ids[(unsigned char)'Z'];
  if (F >= 0 && U > F && Z > U) {
    Sink++;
    //fprintf(stderr, "IDS: %d %d %d\n", F, U, Z);
  }
  return 0;
}
