# Supplementary material for: Coverage-guided differential testing of TLS implementations based on syntax mutation
Source: PLoS One. 2022 Jan 24;17(1):e0262176. doi: 10.1371/journal.pone.0262176 (PMC8786154; doi:10.1371/journal.pone.0262176)
Supplement: S1 Code — (ZIP) [file pone.0262176.s002.zip › CGDTSM/Fuzzer/test/RepeatedMemcmp.cpp]

// This file is distributed under the University of Illinois Open Source
// License. See LICENSE.TXT for details.

#include <cstdint>
#include <cstdio>
#include <cstdlib>
#include <cstring>

extern "C" int LLVMFuzzerTestOneInput(const uint8_t *Data, size_t Size) {
  int Matches1 = 0;
  for (size_t i = 0; i + 2 < Size; i += 3)
    if (!memcmp(Data + i, "foo", 3))
      Matches1++;
  int Matches2 = 0;
  for (size_t i = 0; i + 2 < Size; i += 3)
    if (!memcmp(Data + i, "bar", 3))
      Matches2++;

  if (Matches1 > 10 && Matches2 > 10) {
    fprintf(stderr, "BINGO!\n");
    exit(1);
  }
  return 0;
}
