# Supplementary material for: Coverage-guided differential testing of TLS implementations based on syntax mutation
Source: PLoS One. 2022 Jan 24;17(1):e0262176. doi: 10.1371/journal.pone.0262176 (PMC8786154; doi:10.1371/journal.pone.0262176)
Supplement: S1 Code — (ZIP) [file pone.0262176.s002.zip › CGDTSM/Fuzzer/test/RepeatedBytesTest.cpp]

// This file is distributed under the University of Illinois Open Source
// License. See LICENSE.TXT for details.

// Simple test for a fuzzer. The fuzzer must find repeated bytes.
#include <assert.h>
#include <cstddef>
#include <cstdint>
#include <cstdlib>
#include <iostream>

extern "C" int LLVMFuzzerTestOneInput(const uint8_t *Data, size_t Size) {
  assert(Data);
  // Looking for AAAAAAAAAAAAAAAAAAAAAA or some such.
  size_t CurA = 0, MaxA = 0;
  for (size_t i = 0; i < Size; i++) {
    // Make sure there are no conditionals in the loop so that
    // coverage can't help the fuzzer.
    int EQ = Data[i] == 'A';
    CurA = EQ * (CurA + 1);
    int GT = CurA > MaxA;
    MaxA = GT * CurA + (!GT) * MaxA;
  }
  if (MaxA >= 20) {
    std::cout << "BINGO; Found the target (Max: " << MaxA << "), exiting\n";
    exit(0);
  }
  return 0;
}
