# Supplementary material for: Coverage-guided differential testing of TLS implementations based on syntax mutation
Source: PLoS One. 2022 Jan 24;17(1):e0262176. doi: 10.1371/journal.pone.0262176 (PMC8786154; doi:10.1371/journal.pone.0262176)
Supplement: S1 Code — (ZIP) [file pone.0262176.s002.zip › CGDTSM/Fuzzer/test/Memcmp64BytesTest.cpp]

// This file is distributed under the University of Illinois Open Source
// License. See LICENSE.TXT for details.

// Simple test for a fuzzer. The fuzzer must find a particular string.
#include <cassert>
#include <cstdint>
#include <cstdio>
#include <cstdlib>
#include <cstring>

extern "C" int LLVMFuzzerTestOneInput(const uint8_t *Data, size_t Size) {
  const char kString64Bytes[] =
      "123456789 123456789 123456789 123456789 123456789 123456789 1234";
  assert(sizeof(kString64Bytes) == 65);
  if (Size >= 64 && memcmp(Data, kString64Bytes, 64) == 0) {
    fprintf(stderr, "BINGO\n");
    exit(1);
  }
  return 0;
}
