# Supplementary material for: Coverage-guided differential testing of TLS implementations based on syntax mutation
Source: PLoS One. 2022 Jan 24;17(1):e0262176. doi: 10.1371/journal.pone.0262176 (PMC8786154; doi:10.1371/journal.pone.0262176)
Supplement: S1 Code — (ZIP) [file pone.0262176.s002.zip › CGDTSM/Fuzzer/test/InitializeTest.cpp]

// This file is distributed under the University of Illinois Open Source
// License. See LICENSE.TXT for details.

// Make sure LLVMFuzzerInitialize is called.
#include <assert.h>
#include <stddef.h>
#include <stdint.h>
#include <stdio.h>
#include <stdlib.h>
#include <string.h>

static char *argv0;

extern "C" int LLVMFuzzerInitialize(int *argc, char ***argv) {
  assert(*argc > 0);
  argv0 = **argv;
  fprintf(stderr, "LLVMFuzzerInitialize: %s\n", argv0);
  return 0;
}

extern "C" int LLVMFuzzerTestOneInput(const uint8_t *Data, size_t Size) {
  if (Size == strlen(argv0) &&
      !strncmp(reinterpret_cast<const char *>(Data), argv0, Size)) {
    fprintf(stderr, "BINGO %s\n", argv0);
    exit(1);
  }
  return 0;
}
