# Supplementary material for: Coverage-guided differential testing of TLS implementations based on syntax mutation
Source: PLoS One. 2022 Jan 24;17(1):e0262176. doi: 10.1371/journal.pone.0262176 (PMC8786154; doi:10.1371/journal.pone.0262176)
Supplement: S1 Code — (ZIP) [file pone.0262176.s002.zip › CGDTSM/Fuzzer/test/FourIndependentBranchesTest.cpp]

// This file is distributed under the University of Illinois Open Source
// License. See LICENSE.TXT for details.

// Simple test for a fuzzer. The fuzzer must find the string "FUZZ".
#include <cstddef>
#include <cstdint>
#include <cstdlib>
#include <iostream>

extern "C" int LLVMFuzzerTestOneInput(const uint8_t *Data, size_t Size) {
  if (Size > 64) return 0;
  int bits = 0;
  if (Size > 0 && Data[0] == 'F') bits |= 1;
  if (Size > 1 && Data[1] == 'U') bits |= 2;
  if (Size > 2 && Data[2] == 'Z') bits |= 4;
  if (Size > 3 && Data[3] == 'Z') bits |= 8;
  if (bits == 15) {
    std::cerr <<  "BINGO!\n";
    exit(1);
  }
  return 0;
}
