# Supplementary material for: Coverage-guided differential testing of TLS implementations based on syntax mutation
Source: PLoS One. 2022 Jan 24;17(1):e0262176. doi: 10.1371/journal.pone.0262176 (PMC8786154; doi:10.1371/journal.pone.0262176)
Supplement: S1 Code — (ZIP) [file pone.0262176.s002.zip › CGDTSM/Fuzzer/test/EquivalenceATest.cpp]

// This file is distributed under the University of Illinois Open Source
// License. See LICENSE.TXT for details.
#include <stddef.h>
#include <stdint.h>
#include <stdio.h>

// Test for libFuzzer's "equivalence" fuzzing, part A.
extern "C" void LLVMFuzzerAnnounceOutput(const uint8_t *Data, size_t Size);
extern "C" int LLVMFuzzerTestOneInput(const uint8_t *Data, size_t Size) {
  // fprintf(stderr, "A %zd\n", Size);
  uint8_t Result[50];
  if (Size > 50) Size = 50;
  for (size_t i = 0; i < Size; i++)
    Result[Size - i - 1] = Data[i];
  LLVMFuzzerAnnounceOutput(Result, Size);
  return 0;
}
