# Supplementary material for: Coverage-guided differential testing of TLS implementations based on syntax mutation
Source: PLoS One. 2022 Jan 24;17(1):e0262176. doi: 10.1371/journal.pone.0262176 (PMC8786154; doi:10.1371/journal.pone.0262176)
Supplement: S1 Code — (ZIP) [file pone.0262176.s002.zip › CGDTSM/Fuzzer/test/EmptyTest.cpp]

// This file is distributed under the University of Illinois Open Source
// License. See LICENSE.TXT for details.
//
// A fuzzer with empty target function.

#include <cstdint>
#include <cstdlib>

extern "C" int LLVMFuzzerTestOneInput(const uint8_t *Data, size_t Size) {
  return 0;
}
