# Supplementary material for: Coverage-guided differential testing of TLS implementations based on syntax mutation
Source: PLoS One. 2022 Jan 24;17(1):e0262176. doi: 10.1371/journal.pone.0262176 (PMC8786154; doi:10.1371/journal.pone.0262176)
Supplement: S1 Code — (ZIP) [file pone.0262176.s002.zip › CGDTSM/Fuzzer/test/DSO2.cpp]

// This file is distributed under the University of Illinois Open Source
// License. See LICENSE.TXT for details.

// Source code for a simple DSO.
#ifdef _WIN32
__declspec( dllexport )
#endif
int DSO2(int a) {
  if (a < 3598235)
    return 0;
  return 1;
}

void Uncovered2() {}
