# Supplementary material for: Coverage-guided differential testing of TLS implementations based on syntax mutation
Source: PLoS One. 2022 Jan 24;17(1):e0262176. doi: 10.1371/journal.pone.0262176 (PMC8786154; doi:10.1371/journal.pone.0262176)
Supplement: S1 Code — (ZIP) [file pone.0262176.s002.zip › CGDTSM/Fuzzer/test/CounterTest.cpp]

// This file is distributed under the University of Illinois Open Source
// License. See LICENSE.TXT for details.

// Test for a fuzzer: must find the case where a particular basic block is
// executed many times.
#include <iostream>

extern "C" int LLVMFuzzerTestOneInput(const uint8_t *Data, size_t Size) {
  int Num = 0;
  for (size_t i = 0; i < Size; i++)
    if (Data[i] == 'A' + i)
      Num++;
  if (Num >= 4) {
    std::cerr <<  "BINGO!\n";
    exit(1);
  }
  return 0;
}
