# Supplementary material for: Coverage-guided differential testing of TLS implementations based on syntax mutation
Source: PLoS One. 2022 Jan 24;17(1):e0262176. doi: 10.1371/journal.pone.0262176 (PMC8786154; doi:10.1371/journal.pone.0262176)
Supplement: S1 Code — (ZIP) [file pone.0262176.s002.zip › CGDTSM/Fuzzer/test/CleanseTest.cpp]

// This file is distributed under the University of Illinois Open Source
// License. See LICENSE.TXT for details.

// Test the the fuzzer is able to 'cleanse' the reproducer
// by replacing all irrelevant bytes with garbage.
#include <cstddef>
#include <cstdint>
#include <cstdlib>

extern "C" int LLVMFuzzerTestOneInput(const uint8_t *Data, size_t Size) {
  if (Size >= 20 && Data[1] == '1' && Data[5] == '5' && Data[10] == 'A' &&
      Data[19] == 'Z')
    abort();
  return 0;
}
